# Supplementary material for: Integrated transcriptomic and metabolomic analysis reveals key regulatory genes and pathways associated with feed conversion efficiency in Tianchang Sanhuang chicken
Source: Poult Sci. 2025 Sep 27;104(12):105912. doi: 10.1016/j.psj.2025.105912 (PMC12523079; doi:10.1016/j.psj.2025.105912)
Supplement: Supplementary file 1 [file mmc1.zip]

Archive with 10 entries (10 files):
- Supplementary Table S1.docx
- Supplementary Table S2.xls
- Supplementary Table S3.xls
- Supplementary Table S4.xls
- Supplementary Table S5.xls
- Supplementary Table S6.xls
- Supplementary Table S7.xls
- Supplementary Table S8.xls
- Supplementary Table S9.xls
- Supplementary.docx
