# Supplementary material for: Integrated transcriptomic and metabolomic analysis reveals key regulatory genes and pathways associated with feed conversion efficiency in Tianchang Sanhuang chicken
Source: Poult Sci. 2025 Sep 27;104(12):105912. doi: 10.1016/j.psj.2025.105912 (PMC12523079; doi:10.1016/j.psj.2025.105912)
Supplement: Supplementary file 1 [file mmc1.zip › Supplementary Table S2.xls]

## Sheet: Sheet1
Table S2 Primers for genes and in the RT-qPCR
Gene name	Direction	Primer sequence(5ˊ-3ˊ)
Occludin	Forward	GCAGATGTCCAGCGGTTACT
	Reverse	GCAGAGCAGGATGACGATGA
Claudin1	Forward	GTGTTCAGAGGCATCAGGTATC
	Reverse	GTCAGGTCAAACAGAGGTACAA
Claudin2	Forward	CTTTGCTTCATCCCACTGGT
	Reverse	TCAAATTTGGTGCTGTCAGG
ZO1	Forward	GGAGTACGAGCAGTCAACATAC
	Reverse	GAGGCGCACGATCTTCATAA
ZO2	Forward	GCGTCCCATCCTGAGAAATAC
	Reverse	CTTGTTCACTCCCTTCCTCTTC
MAL	Forward	GCAGCTCCTGGGTCACCTT
	Reverse	AGCGATGGCTTCCAACAA
ALB	Forward	ACCAGGACAACAGAGTGTCA
	Reverse	GATTGCAGGGGCATACAAGAA
AMY2A	Forward	CGGAGTGGATGTTAACGACTGG
	Reverse	ATGTTCGCAGACCCAGTCATTG
SCX	Forward	GCTCGCCATGTCCTTCGCCATGC
	Reverse	TTCCCCGGGAGCGCCTAGCTCC
ANGPTL3	Forward	ACCAAAGCATATCGGGAATA
	Reverse	CAGTGAAGTTGCAGGGA
PLA2G1B	Forward	GGGAGTTACAAGAATTTAGCA
	Reverse	AGAAGCGAGGGAAGAGGT
CD1C	Forward	AGCCGCACTGGGAACATC
	Reverse	CCTGCTGAAATCCCTCACATA
KLHL23	Forward	TCACAGACTGCTACGACCCA
	Reverse	CACCCGTTCATCACCACC
