# Supplementary material for: Integrated transcriptomic and metabolomic analysis reveals key regulatory genes and pathways associated with feed conversion efficiency in Tianchang Sanhuang chicken
Source: Poult Sci. 2025 Sep 27;104(12):105912. doi: 10.1016/j.psj.2025.105912 (PMC12523079; doi:10.1016/j.psj.2025.105912)
Supplement: Supplementary file 1 [file mmc1.zip › Supplementary Table S3.xls]

## Sheet: Sheet1
Table S3 Statistics for RNA sequence quality and alignment information
Sample	Clean reads/%	Q20/%	Q30/%	GC contents/%	Total Mapped/%
HRFI-1	99.47	97.55	93.43	50.33	90.54
HRFI-2	99.58	97.79	93.84	50.55	91.88
HRFI-3	99.67	97.76	93.77	50.19	90.13
HRFI-4	99.41	97.36	93.15	52.79	86.61
LRFI-1	99.46	97.44	93.15	50.84	89.96
LRFI-2	99.47	97.4	93.08	51.11	88.51
LRFI-3	99.58	97.93	94.23	51.12	92.68
LRFI-4	99.49	97.36	92.93	50.08	91.67
