# Supplementary material for: Integrated transcriptomic and metabolomic analysis reveals key regulatory genes and pathways associated with feed conversion efficiency in Tianchang Sanhuang chicken
Source: Poult Sci. 2025 Sep 27;104(12):105912. doi: 10.1016/j.psj.2025.105912 (PMC12523079; doi:10.1016/j.psj.2025.105912)
Supplement: Supplementary file 1 [file mmc1.zip › Supplementary Table S4.xls]

## Sheet: Sheet1
Table S4 Differentially expressed genes (DEGs) between low-RFI and high-RFI groups
id	HRFI-1_count	HRFI-2_count	HRFI-3_count	HRFI-4_count	LRFI-1_count	LRFI-2_count	LRFI-3_count	LRFI-4_count	HRFI-1_tpm	HRFI-2_tpm	HRFI-3_tpm	HRFI-4_tpm	LRFI-1_tpm	LRFI-2_tpm	LRFI-3_tpm	LRFI-4_tpm	HRFI_mean	LRFI_mean	log2(fc)	PValue	FDR	Symbol	KEGG_A_class	KEGG_B_class	K_ID
MSTRG.1060	18	23	0	81	0	0	0	0	2.43	2.635	0	10.061	0	0	0	0	3.7815	0.001	-11.8847	0.00571648	0.818682	--	-	-	-
ENSGALG00010009458	43	6	3	0	0	0	0	0	4.533	0.513	0.308	0	0	0	0	0	1.3385	0.001	-10.3864	0.00109752	0.296314	SCX	-	-	-
MSTRG.10032	0	3	18	3	0	0	0	0	0	0.479	3.365	0.516	0	0	0	0	1.09	0.001	-10.0901	0.0202565	0.999702	--	-	-	-
ENSGALG00010001529	0	49	52	0	0	0	0	0	0	1.802	2.241	0	0	0	0	0	1.01075	0.001	-9.98121	0.0465161	0.999702	--	-	-	-
MSTRG.16651	4	29	4	0	0	0	0	0	0.159	1.016	0.171	0	0	0	0	0	0.3365	0.001	-8.39446	0.00443189	0.720888	--	-	-	-
ENSGALG00010022307	6	1	4	2	0	0	0	0	0.637	0.088	0.414	0.19	0	0	0	0	0.33225	0.001	-8.37613	0.0419529	0.999702	DUSP13	-	-	-
ENSGALG00010022592	6	5	2	2	0	0	0	0	0.324	0.22	0.105	0.098	0	0	0	0	0.18675	0.001	-7.54496	0.0227256	0.999702	CCDC65	-	-	-
MSTRG.16754	0	6	1	49	0	0	0	2	0	0.638	0.125	5.569	0	0	0	0.257	1.583	0.06425	-4.62282	0.0121275	0.999702	--	-	-	-
ENSGALG00010012626	9	1	5	1	0	0	1	0	1.999	0.177	1.086	0.267	0	0	0.198	0	0.88225	0.0495	-4.15569	0.0479954	0.999702	gag-pol	-	-	-
ENSGALG00010002303	0	2	47	46	0	0	3	3	0	0.356	9.557	8.523	0	0	0.471	0.623	4.609	0.2735	-4.07484	0.0112612	0.999702	CD1C	Cellular Processes;Human Diseases;Cellular Processes;Cellular Processes;Environmental Information Processing;Human Diseases;Human Diseases;Human Diseases;Human Diseases;Human Diseases;Human Diseases;Human Diseases;Organismal Systems;Human Diseases;Human Diseases;Human Diseases;Human Diseases;Human Diseases	Transport and catabolism;Infectious disease: viral;Transport and catabolism;Cell growth and death;Signaling molecules and interaction;Infectious disease: viral;Immune disease;Cardiovascular disease;Immune disease;Infectious disease: viral;Infectious disease: viral;Infectious disease: viral;Immune system;Cancer: overview;Infectious disease: viral;Infectious disease: viral;Endocrine and metabolic d…	K06751;K06751;K06751;K06751;K06751;K06751;K06751;K06751;K06751;K06751;K06751;K06751;K06751;K06751;K06751;K06751;K06751;K06751
ENSGALG00010015343	8	2	1	6	0	0	0	1	1.24	0.258	0.151	0.833	0	0	0	0.156	0.6205	0.039	-3.99189	0.0344661	0.999702	C2orf72	-	-	-
ENSGALG00010015339	7	55	148	15	8	3	2	0	0.395	2.576	8.114	0.747	0.484	0.229	0.098	0	2.958	0.20275	-3.86685	6.84862e-05	0.0334014	pol	-	-	-
MSTRG.16455	13	0	376	33	14	5	0	8	0.65	0	18.543	1.481	0.786	0.285	0	0.401	5.1685	0.368	-3.81197	0.0450976	0.999702	--	-	-	-
MSTRG.14289	21	26	1	31	0	0	1	7	2.825	2.907	0.131	3.734	0	0	0.102	0.946	2.39925	0.262	-3.19494	0.00970319	0.999702	--	-	-	-
ENSGALG00010010116	12	132	79	286	12	17	2	24	0.539	4.931	3.459	11.511	0.585	0.942	0.068	1.083	5.11	0.6695	-2.93217	6.48232e-05	0.0327397	DRD5	Environmental Information Processing;Environmental Information Processing;Environmental Information Processing;Organismal Systems	Signaling molecules and interaction;Signal transduction;Signal transduction;Nervous system	K05840;K05840;K05840;K05840
ENSGALG00010003178	18	7	8	23	3	0	1	3	4.016	1.298	1.739	4.595	0.726	0	0.169	0.672	2.912	0.39175	-2.89401	0.00330253	0.640806	CENPA	-	-	-
ENSGALG00010016450	6	6	16	22	3	0	0	3	0.533	0.474	1.346	1.784	0.289	0	0	0.268	1.03425	0.13925	-2.89284	0.00741084	0.934988	RGPD1	Genetic Information Processing;Human Diseases	Translation;Neurodegenerative disease	K12172;K12172
ENSGALG00010022542	4	36	26	0	0	6	0	0	0.453	3.38	2.888	0	0	0.914	0	0	1.68025	0.2285	-2.87841	0.0470275	0.999702	gag-pol	-	-	-
ENSGALG00010009067	2097	251	2444	16045	1112	519	937	308	53.405	5.312	60.619	365.819	30.724	16.287	18.057	7.875	121.289	18.2357	-2.7336	0.0178201	0.999702	gag-pol	-	-	-
ENSGALG00010003520	3	1	17	33	0	4	2	2	0.266	0.073	1.449	2.64	0	0.384	0.134	0.181	1.107	0.17475	-2.66329	0.0379088	0.999702	IGHV3-23	Environmental Information Processing;Cellular Processes;Human Diseases;Organismal Systems;Human Diseases;Organismal Systems;Human Diseases;Human Diseases;Organismal Systems;Human Diseases;Human Diseases;Human Diseases;Environmental Information Processing;Human Diseases;Human Diseases;Human Diseases;Organismal Systems;Environmental Information Processing;Human Diseases;Human Diseases;Human Disease…	Signal transduction;Transport and catabolism;Cancer: overview;Immune system;Infectious disease: viral;Immune system;Infectious disease: bacterial;Infectious disease: bacterial;Immune system;Infectious disease: viral;Immune disease;Infectious disease: bacterial;Signal transduction;Infectious disease: bacterial;Immune disease;Immune disease;Immune system;Signal transduction;Cardiovascular disease;I…	K06856;K06856;K06856;K06856;K06856;K06856;K06856;K06856;K06856;K06856;K06856;K06856;K06856;K06856;K06856;K06856;K06856;K06856;K06856;K06856;K06856;K06856;K06856;K06856;K06856;K06856;K06856;K06856;K06856;K06856
ENSGALG00010005777	94	52	3	35	24	2	1	0	11.195	5.107	0.385	3.739	3.034	0.291	0.093	0	5.1065	0.8545	-2.57918	0.0152067	0.999702	--	-	-	-
ENSGALG00010011668	12	56	28	6	0	2	1	12	0.49	1.9	1.113	0.219	0	0.101	0.031	0.492	0.9305	0.156	-2.57646	0.0120901	0.999702	SLCO1A2	Organismal Systems	Digestive system	K03460
ENSGALG00010003715	14	5	9	61	6	2	3	2	5.326	1.558	3.29	20.145	2.451	1.005	0.799	0.911	7.57975	1.2915	-2.5531	0.00562408	0.818682	IGHV3-30	Environmental Information Processing;Cellular Processes;Human Diseases;Organismal Systems;Human Diseases;Organismal Systems;Human Diseases;Human Diseases;Organismal Systems;Human Diseases;Human Diseases;Human Diseases;Environmental Information Processing;Human Diseases;Human Diseases;Human Diseases;Organismal Systems;Environmental Information Processing;Human Diseases;Human Diseases;Human Disease…	Signal transduction;Transport and catabolism;Cancer: overview;Immune system;Infectious disease: viral;Immune system;Infectious disease: bacterial;Infectious disease: bacterial;Immune system;Infectious disease: viral;Immune disease;Infectious disease: bacterial;Signal transduction;Infectious disease: bacterial;Immune disease;Immune disease;Immune system;Signal transduction;Cardiovascular disease;I…	K06856;K06856;K06856;K06856;K06856;K06856;K06856;K06856;K06856;K06856;K06856;K06856;K06856;K06856;K06856;K06856;K06856;K06856;K06856;K06856;K06856;K06856;K06856;K06856;K06856;K06856;K06856;K06856;K06856;K06856
MSTRG.17416	51	33	20	64	13	1	15	0	17.156	9.199	6.491	19.227	4.742	0.415	3.81	0	13.0183	2.24175	-2.53784	0.0105538	0.999702	--	-	-	-
ENSGALG00010000283	4	13	24	24	3	3	4	1	0.302	0.808	1.731	1.553	0.239	0.277	0.207	0.074	1.0985	0.19925	-2.46288	0.00745172	0.934988	--	-	-	-
ENSGALG00010000616	35	11	20	16	2	0	5	9	2.692	0.703	1.498	1.102	0.167	0	0.291	0.695	1.49875	0.28825	-2.37837	0.0115727	0.999702	PSENEN	Human Diseases;Environmental Information Processing	Neurodegenerative disease;Signal transduction	K06170;K06170
ENSGALG00010013145	4	41	50	18	6	6	6	2	0.232	1.905	2.735	0.921	0.365	0.414	0.254	0.124	1.44825	0.28925	-2.32392	0.00536538	0.800924	Lims2	-	-	-
ENSGALG00010003731	14	73	153	8	6	18	3	15	1.071	4.653	11.42	0.572	0.498	1.678	0.199	1.17	4.429	0.88625	-2.3212	0.00560437	0.818682	Mr1	-	-	-
ENSGALG00010005847	18	3	21	37	7	4	3	1	1.609	0.223	1.769	2.925	0.653	0.437	0.208	0.091	1.6315	0.34725	-2.23215	0.0121503	0.999702	--	-	-	-
ENSGALG00010021012	11	11	10	12	1	1	3	4	0.645	0.536	0.524	0.624	0.064	0.072	0.133	0.236	0.58225	0.12625	-2.20536	0.0153664	0.999702	KCNIP2	-	-	-
MSTRG.7515	34	17	24	73	4	17	6	0	2.026	0.834	1.369	3.856	0.25	1.264	0.261	0	2.02125	0.44375	-2.18743	0.00868694	0.995732	--	-	-	-
ENSGALG00010007874	6	10	11	11	3	2	1	2	1.132	1.807	1.942	1.396	0.212	0.559	0.172	0.455	1.56925	0.3495	-2.16671	0.020452	0.999702	CARMIL3	-	-	-
ENSGALG00010003707	18	19	34	42	7	3	7	8	1.134	1.002	2.108	2.413	0.477	0.2	0.346	0.491	1.66425	0.3785	-2.13651	0.00106295	0.296314	IGHV3-23	Environmental Information Processing;Cellular Processes;Human Diseases;Organismal Systems;Human Diseases;Organismal Systems;Human Diseases;Human Diseases;Organismal Systems;Human Diseases;Human Diseases;Human Diseases;Environmental Information Processing;Human Diseases;Human Diseases;Human Diseases;Organismal Systems;Environmental Information Processing;Human Diseases;Human Diseases;Human Disease…	Signal transduction;Transport and catabolism;Cancer: overview;Immune system;Infectious disease: viral;Immune system;Infectious disease: bacterial;Infectious disease: bacterial;Immune system;Infectious disease: viral;Immune disease;Infectious disease: bacterial;Signal transduction;Infectious disease: bacterial;Immune disease;Immune disease;Immune system;Signal transduction;Cardiovascular disease;I…	K06856;K06856;K06856;K06856;K06856;K06856;K06856;K06856;K06856;K06856;K06856;K06856;K06856;K06856;K06856;K06856;K06856;K06856;K06856;K06856;K06856;K06856;K06856;K06856;K06856;K06856;K06856;K06856;K06856;K06856
ENSGALG00010026630	76	12	3	14	7	8	3	4	0.992	0.073	0.04	0.135	0.064	0.134	0.031	0.054	0.31	0.07075	-2.13147	0.0210064	0.999702	XIRP1	-	-	-
ENSGALG00010013159	2	16	53	20	10	6	3	0	0.083	0.552	2.151	0.743	0.45	0.307	0.094	0	0.88225	0.21275	-2.05203	0.0463172	0.999702	Ranbp2	Genetic Information Processing;Human Diseases	Translation;Neurodegenerative disease	K12172;K12172
ENSGALG00010018078	12	67	6	63	17	0	10	6	1.03	4.778	0.501	4.84	1.583	0	0.649	0.517	2.78725	0.68725	-2.01994	0.0405832	0.999702	NKX6-3	-	-	-
ENSGALG00010023639	14	5	11	10	2	3	2	2	0.424	0.126	0.325	0.271	0.066	0.112	0.046	0.061	0.2865	0.07125	-2.00757	0.02537	0.999702	KLHL23	-	-	-
ENSGALG00010024117	12	4	25	62	4	1	8	12	3.23	0.903	6.692	15.085	1.179	0.335	1.645	3.298	6.4775	1.61425	-2.00457	0.0466467	0.999702	IGLV3-19	-	-	-
MSTRG.12893	7	14	44	13	1	5	3	9	0.939	1.562	5.751	1.562	0.146	0.827	0.305	1.213	2.4535	0.62275	-1.97812	0.0254686	0.999702	--	-	-	-
ENSGALG00010003556	39	61	52	113	5	17	18	21	2.556	3.146	3.17	6.248	0.344	1.329	0.909	1.338	3.78	0.98	-1.94753	0.00047839	0.168081	IGHV3-23	Environmental Information Processing;Cellular Processes;Human Diseases;Organismal Systems;Human Diseases;Organismal Systems;Human Diseases;Human Diseases;Organismal Systems;Human Diseases;Human Diseases;Human Diseases;Environmental Information Processing;Human Diseases;Human Diseases;Human Diseases;Organismal Systems;Environmental Information Processing;Human Diseases;Human Diseases;Human Disease…	Signal transduction;Transport and catabolism;Cancer: overview;Immune system;Infectious disease: viral;Immune system;Infectious disease: bacterial;Infectious disease: bacterial;Immune system;Infectious disease: viral;Immune disease;Infectious disease: bacterial;Signal transduction;Infectious disease: bacterial;Immune disease;Immune disease;Immune system;Signal transduction;Cardiovascular disease;I…	K06856;K06856;K06856;K06856;K06856;K06856;K06856;K06856;K06856;K06856;K06856;K06856;K06856;K06856;K06856;K06856;K06856;K06856;K06856;K06856;K06856;K06856;K06856;K06856;K06856;K06856;K06856;K06856;K06856;K06856
MSTRG.7822	8	12	5	14	3	3	2	1	1.844	2.299	1.123	2.89	0.75	0.853	0.349	0.232	2.039	0.546	-1.90089	0.0331412	0.999702	--	-	-	-
ENSGALG00010024099	303	111	135	616	39	56	50	141	90.369	27.445	39.184	164.711	12.638	20.623	11.266	42.294	80.4273	21.7052	-1.88964	0.00104718	0.296314	IGLV1-51	-	-	-
ENSGALG00010028412	12	42	10	28	1	3	9	12	1.824	5.306	1.481	3.811	0.165	0.562	1.035	1.832	3.1055	0.8985	-1.78924	0.0469334	0.999702	S100A4	-	-	-
ENSGALG00010000126	11	17	11	25	3	4	9	2	2.623	3.369	2.555	5.338	0.776	1.176	1.624	0.479	3.47125	1.01375	-1.77575	0.0431013	0.999702	OSGEP	-	-	-
ENSGALG00010003641	26	17	60	152	18	18	18	20	1.373	0.725	3.02	7.115	0.93	1.102	0.669	0.992	3.05825	0.92325	-1.72791	0.0157697	0.999702	IGHV3-53	Environmental Information Processing;Cellular Processes;Human Diseases;Organismal Systems;Human Diseases;Organismal Systems;Human Diseases;Human Diseases;Organismal Systems;Human Diseases;Human Diseases;Human Diseases;Environmental Information Processing;Human Diseases;Human Diseases;Human Diseases;Organismal Systems;Environmental Information Processing;Human Diseases;Human Diseases;Human Disease…	Signal transduction;Transport and catabolism;Cancer: overview;Immune system;Infectious disease: viral;Immune system;Infectious disease: bacterial;Infectious disease: bacterial;Immune system;Infectious disease: viral;Immune disease;Infectious disease: bacterial;Signal transduction;Infectious disease: bacterial;Immune disease;Immune disease;Immune system;Signal transduction;Cardiovascular disease;I…	K06856;K06856;K06856;K06856;K06856;K06856;K06856;K06856;K06856;K06856;K06856;K06856;K06856;K06856;K06856;K06856;K06856;K06856;K06856;K06856;K06856;K06856;K06856;K06856;K06856;K06856;K06856;K06856;K06856;K06856
ENSGALG00010024066	51	29	127	286	34	37	38	29	18.587	8.941	45.143	93.443	13.483	16.805	10.552	10.468	41.5285	12.827	-1.69492	0.00919063	0.999702	IGLV3-19	-	-	-
ENSGALG00010025424	196	102	11	33	56	7	16	16	13.236	5.807	0.757	2.071	4.295	0.632	0.815	1.033	5.46775	1.69375	-1.69073	0.0303862	0.999702	IRX6	-	-	-
ENSGALG00010002567	6	17	15	23	5	3	0	8	2.442	5.751	5.947	8.383	2.208	1.505	0	3.27	5.63075	1.74575	-1.68948	0.0365432	0.999702	COA4	Organismal Systems	Environmental adaptation	K18177
MSTRG.16419	35	92	33	45	11	5	19	25	9.194	20.086	8.443	10.585	3.135	1.619	3.778	6.595	12.077	3.78175	-1.67514	0.00826418	0.98583	sh3bp5l	-	-	-
ENSGALG00010000381	47	109	40	73	14	16	16	10	2.71	5.563	2.549	4.048	1.006	1.374	0.991	1.53	3.7175	1.22525	-1.60126	1.84963e-05	0.0124557	ERFL	-	-	-
ENSGALG00010019009	25	25	22	17	10	4	5	8	0.508	0.414	0.437	0.318	0.227	0.103	0.079	0.147	0.41925	0.139	-1.59273	0.00698073	0.917257	NRAP	-	-	-
ENSGALG00010022253	214	334	90	249	49	96	94	41	5.048	6.934	1.997	5.485	1.253	2.784	1.64	1.007	4.866	1.671	-1.54202	0.00334396	0.640806	ALPK3	-	-	-
ENSGALG00010024069	263	155	528	772	132	97	166	167	38.296	18.735	75.064	100.837	20.929	17.457	18.323	24.459	58.233	20.292	-1.52093	0.00301979	0.602123	IGLV3-19	-	-	-
MSTRG.16773	93	149	789	99	111	70	31	141	9.865	13.97	88.608	9.687	13.652	9.817	2.822	16.492	30.5325	10.6958	-1.51331	0.0219608	0.999702	--	-	-	-
ENSGALG00010002118	32	74	38	33	12	8	21	18	4.417	8.489	5.109	4.079	1.797	1.361	2.194	2.495	5.5235	1.96175	-1.49344	0.0104732	0.999702	SAT2	Metabolism;Metabolism;Cellular Processes	Global and overview maps;Amino acid metabolism;Cell growth and death	K00657;K00657;K00657
ENSGALG00010009689	16	114	114	65	10	9	13	65	0.698	3.95	4.792	2.472	0.473	0.484	0.429	2.845	2.978	1.05775	-1.49335	0.0407986	0.999702	Gprc5a	-	-	-
MSTRG.11417	187	293	301	331	109	132	19	66	26.352	34.384	41.283	41.795	16.703	22.969	2.032	9.405	35.9535	12.7773	-1.49255	0.000298978	0.120802	SKINT1	-	-	-
ENSGALG00010022509	102	191	67	272	67	27	54	56	22.806	35.583	14.693	54.73	16.351	7.478	9.092	12.615	31.953	11.384	-1.48894	0.00305495	0.602123	--	-	-	-
ENSGALG00010011882	162	468	125	1057	83	168	105	179	4.777	11.317	3.871	29.197	2.84	6.525	2.249	5.974	12.2905	4.397	-1.48295	0.00751523	0.934988	pol	-	-	-
ENSGALG00010001864	144	70	83	66	13	53	40	14	12.604	5.128	7.129	4.948	1.254	5.692	2.591	1.264	7.45225	2.70025	-1.46458	0.0168677	0.999702	--	-	-	-
ENSGALG00010006060	14	19	32	17	3	8	2	13	0.877	0.989	1.952	0.953	0.204	0.618	0.095	0.818	1.19275	0.43375	-1.45936	0.0334194	0.999702	--	-	-	-
MSTRG.15109	34	109	109	66	44	16	24	21	1.441	3.841	4.501	2.505	2.024	0.836	0.77	0.894	3.072	1.131	-1.44158	0.00349678	0.642215	--	-	-	-
ENSGALG00010003186	38	25	31	52	9	14	11	15	2.765	1.512	2.197	3.388	0.711	1.256	0.606	1.096	2.4655	0.91725	-1.42649	0.00491444	0.74231	CYP21A1	Metabolism;Metabolism	Global and overview maps;Lipid metabolism	K00513;K00513
ENSGALG00010001850	98	26	56	27	25	8	11	28	2.066	0.456	1.157	0.511	0.578	0.211	0.178	0.603	1.0475	0.3925	-1.41619	0.0223914	0.999702	MYOM2	-	-	-
ENSGALG00010018398	18	91	38	34	19	18	14	10	0.632	2.659	1.295	1.066	0.723	0.772	0.373	0.354	1.413	0.5555	-1.3469	0.0188167	0.999702	LRFN5	-	-	-
ENSGALG00010000857	4210	6676	22688	29009	6532	7378	3707	3995	50.739	66.87	266.326	313.05	85.405	109.627	33.816	48.348	174.246	69.299	-1.33022	0.0102858	0.999702	FCGBP	-	-	-
MSTRG.16074	23	65	26	107	11	20	4	40	0.765	1.796	0.842	3.185	0.397	0.82	0.101	1.335	1.647	0.66325	-1.31222	0.0421617	0.999702	--	-	-	-
ENSGALG00010013308	121	47	83	46	34	21	28	31	14.401	4.642	9.625	4.895	4.384	3.077	2.519	3.7	8.39075	3.42	-1.2948	0.00883098	0.99891	NMU	Environmental Information Processing	Signaling molecules and interaction	K05249
ENSGALG00010021835	166	303	248	209	67	87	83	107	21.251	32.238	30.923	23.957	9.305	13.731	8.042	13.755	27.0922	11.2082	-1.27332	1.418e-05	0.0101696	NUDT8	-	-	-
MSTRG.14106	42	174	29	115	49	11	18	51	1.28	4.407	0.861	3.138	1.62	0.413	0.415	1.561	2.4215	1.00225	-1.27266	0.0380718	0.999702	--	-	-	-
MSTRG.15821	1821	2371	2536	1939	693	380	1147	1231	31.863	34.424	43.251	30.462	13.098	8.334	15.213	21.683	35	14.582	-1.26317	0.00369158	0.660236	gag	-	-	-
ENSGALG00010016412	68	50	131	98	17	23	54	48	7.847	4.795	14.723	10.125	2.128	3.272	4.716	5.562	9.3725	3.9195	-1.25776	0.0460903	0.999702	TMSB15B	-	-	-
ENSGALG00010023369	38964	147850	59717	120320	18235	21410	34291	65896	1000.39	3154.86	1493.34	2766.07	507.911	677.701	666.373	1698.92	2103.67	887.726	-1.24472	0.0144732	0.999702	ACE	Human Diseases;Human Diseases;Human Diseases;Organismal Systems;Human Diseases;Organismal Systems	Infectious disease: viral;Cardiovascular disease;Infectious disease: parasitic;Endocrine system;Cardiovascular disease;Endocrine system	K01283;K01283;K01283;K01283;K01283;K01283
ENSGALG00010000575	1065	4256	2766	4086	1033	786	1238	1579	77.852	242.711	187.815	251.363	78.684	70.599	64.772	110.335	189.935	81.0975	-1.22778	0.00387173	0.673745	Sec14l2	-	-	-
ENSGALG00010008116	44	34	55	53	24	9	26	14	5.565	3.809	7.075	6.572	3.523	1.501	2.877	1.954	5.75525	2.46375	-1.22402	0.0218109	0.999702	URAH	Metabolism;Metabolism	Global and overview maps;Nucleotide metabolism	K07127;K07127
MSTRG.1694	59	28	33	22	17	20	13	5	2.673	1.054	1.456	0.892	0.835	1.117	0.446	0.227	1.51875	0.65625	-1.21057	0.04747	0.999702	--	-	-	-
ENSGALG00010002523	51	21	13	25	15	7	10	9	1.148	0.405	0.297	1.026	0.475	0.389	0.175	0.208	0.719	0.31175	-1.2056	0.0455718	0.999702	DNAJB13	-	-	-
ENSGALG00010000853	2182	5479	11425	9229	2772	3726	2526	1972	227.862	483.273	1190.89	874.644	320.694	487.264	202.635	209.713	694.168	305.077	-1.18611	0.00904513	0.999702	TECTA	-	-	-
ENSGALG00010023597	184	1230	111	240	212	182	72	163	4.748	26.38	2.79	5.546	5.935	5.79	1.406	4.224	9.866	4.33875	-1.18519	0.0382753	0.999702	MOGAT1	Metabolism;Metabolism	Global and overview maps;Lipid metabolism	K14458;K14458
ENSGALG00010011983	732	753	1007	445	344	339	182	276	130.353	111.444	174.66	70.956	66.457	74.426	24.531	49.354	121.853	53.692	-1.18237	3.0048e-05	0.0179865	LYZ	Organismal Systems	Digestive system	K13915
ENSGALG00010000037	1067	555	507	698	273	197	329	380	227.137	98.19	105.12	133.045	63.047	51.702	53.009	81.23	140.873	62.247	-1.17832	0.00297008	0.60003	ND6	Metabolism;Metabolism;Human Diseases;Human Diseases;Organismal Systems;Human Diseases;Human Diseases;Human Diseases;Human Diseases;Human Diseases;Human Diseases;Organismal Systems	Global and overview maps;Energy metabolism;Neurodegenerative disease;Neurodegenerative disease;Environmental adaptation;Neurodegenerative disease;Neurodegenerative disease;Neurodegenerative disease;Cancer: overview;Neurodegenerative disease;Cardiovascular disease;Nervous system	K03884;K03884;K03884;K03884;K03884;K03884;K03884;K03884;K03884;K03884;K03884;K03884
MSTRG.13887	53	122	58	118	18	40	37	44	1.99	3.808	2.121	3.968	0.733	1.852	1.052	1.659	2.97175	1.324	-1.16641	0.0156189	0.999702	--	-	-	-
ENSGALG00010009216	135	272	123	81	50	35	42	118	3.559	5.963	3.171	1.905	1.432	1.129	0.84	3.117	3.6495	1.6295	-1.16327	0.0175561	0.999702	NSG1	-	-	-
ENSGALG00010024740	26	43	29	52	24	21	4	6	1.987	2.731	2.159	3.558	1.99	1.979	0.231	0.46	2.60875	1.165	-1.16303	0.0347511	0.999702	SLC38A8	-	-	-
ENSGALG00010027398	33	30	20	25	20	8	3	11	2.28	1.723	1.346	1.557	1.499	0.682	0.157	0.763	1.7265	0.77525	-1.15512	0.0379754	0.999702	IQCF5	-	-	-
ENSGALG00010003671	42	31	41	66	18	17	26	15	6.458	3.956	6.171	9.138	3.067	3.226	3.049	2.356	6.43075	2.9245	-1.1368	0.0328228	0.999702	arhgap32	-	-	-
ENSGALG00010021199	93	152	116	209	51	31	72	88	13.779	18.717	16.74	27.727	8.197	5.663	8.074	13.092	19.2407	8.7565	-1.13574	0.0162623	0.999702	TMEM258	-	-	-
ENSGALG00010001347	286	455	403	213	233	37	116	189	5.631	7.429	7.66	3.747	4.955	0.889	1.666	3.746	6.11675	2.814	-1.12014	0.0243014	0.999702	MYOM1	-	-	-
ENSGALG00010002024	26	9	12	1	1	4	2	3	0.389	0.198	0.161	0.039	0.045	0.157	0.067	0.096	0.19675	0.09125	-1.10847	0.0446801	0.999702	KLHL31	-	-	-
ENSGALG00010000571	392	596	423	274	293	57	79	268	38.754	48.97	40.731	24.255	31.425	6.947	5.911	26.605	38.1775	17.722	-1.10718	0.0167861	0.999702	aspdh	Metabolism;Metabolism	Global and overview maps;Metabolism of cofactors and vitamins	K06989;K06989
MSTRG.8696	222	121	202	197	42	104	79	91	31.586	14.308	27.993	25.097	6.483	18.243	8.507	13.001	24.746	11.5585	-1.09824	0.00774539	0.948341	--	-	-	-
ENSGALG00010000123	35	69	31	32	19	11	19	22	4.491	7.358	3.874	3.677	2.645	1.74	1.845	2.835	4.85	2.26625	-1.09768	0.0347267	0.999702	APEX1	Genetic Information Processing	Replication and repair	K10771
ENSGALG00010028431	26	30	50	35	11	18	20	12	2.144	2.056	4.014	2.583	0.985	1.829	1.248	0.988	2.69925	1.2625	-1.09628	0.0496229	0.999702	S100A14	-	-	-
ENSGALG00010027714	174	59	90	116	44	67	31	42	22.701	6.034	11.212	13.208	6.255	10.264	2.935	5.47	13.2888	6.231	-1.09267	0.0137221	0.999702	SYPL2	-	-	-
ENSGALG00010008921	44	99	37	90	20	28	27	38	7.431	13.895	6.086	13.609	3.664	5.83	3.451	6.444	10.2553	4.84725	-1.08112	0.0244232	0.999702	OPA3	-	-	-
ENSGALG00010010290	40	95	48	90	49	16	16	32	4.906	9.684	5.734	9.884	6.52	2.419	1.485	3.941	7.552	3.59125	-1.07237	0.0221061	0.999702	NRBP2	-	-	-
ENSGALG00010008509	382	449	544	476	229	141	260	201	13.995	13.672	19.412	15.615	9.102	6.369	7.21	7.395	15.6735	7.519	-1.05971	0.0012217	0.31847	MGARP	-	-	-
ENSGALG00010009822	254	109	140	250	113	50	37	115	11.907	4.517	6.772	11.466	6.414	3.231	1.392	5.673	8.6655	4.1775	-1.05264	0.0106951	0.999702	ANXA4	-	-	-
ENSGALG00010010619	58	35	52	112	23	39	23	25	4.278	2.223	3.831	7.817	1.88	3.741	1.317	1.832	4.53725	2.1925	-1.04924	0.0329638	0.999702	LRRC52	-	-	-
ENSGALG00010001524	6545	28282	13171	10902	4988	3491	4099	12598	229.572	824.463	450.794	342.4	189.806	151.096	108.822	443.728	461.807	223.363	-1.0479	0.0282014	0.999702	ACE2	Human Diseases;Organismal Systems;Organismal Systems	Infectious disease: viral;Digestive system;Endocrine system	K09708;K09708;K09708
ENSGALG00010008932	220	308	214	292	107	75	122	156	17.228	20.045	16.322	20.474	9.09	7.241	7.231	12.267	18.5173	8.95725	-1.04774	0.00184255	0.451201	VASP	Cellular Processes;Cellular Processes	Cellular community - eukaryotes;Cellular community - eukaryotes	K06274;K06274
ENSGALG00010029461	171	169	158	180	54	82	100	70	14.486	11.88	13.039	13.593	4.963	8.517	6.398	5.975	13.2495	6.46325	-1.03561	0.00618251	0.83268	ODF3	-	-	-
ENSGALG00010028368	207	205	168	217	95	44	85	138	54.272	45.898	43.965	52.533	27.237	14.616	17.343	36.903	49.167	24.0248	-1.03317	0.00716547	0.933938	TIMM13	-	-	-
ENSGALG00010026105	68	62	111	160	43	50	51	35	3.47	2.596	5.499	7.283	2.381	3.129	1.966	1.774	4.712	2.3125	-1.02689	0.026629	0.999702	CNTF	Environmental Information Processing	Signaling molecules and interaction	K05420
ENSGALG00010023673	27	64	67	60	37	17	25	16	1.26	2.521	3.044	2.618	1.965	1.021	0.89	0.783	2.36075	1.16475	-1.01922	0.0358454	0.999702	SGK2	Environmental Information Processing	Signal transduction	K13303
ENSGALG00010000813	93	43	30	69	31	35	18	18	8.541	3.282	2.683	5.674	3.088	3.963	1.251	1.66	5.045	2.4905	-1.01842	0.0405856	0.999702	KLK15	-	-	-
MSTRG.16785	72	81	63	106	36	25	33	51	18.781	17.56	16.006	24.758	10.187	8.04	6.515	13.359	19.2763	9.52525	-1.017	0.00890772	0.99891	PSMC4	Human Diseases;Human Diseases;Human Diseases;Human Diseases;Human Diseases;Human Diseases;Genetic Information Processing;Human Diseases;Human Diseases	Neurodegenerative disease;Infectious disease: viral;Neurodegenerative disease;Neurodegenerative disease;Neurodegenerative disease;Neurodegenerative disease;Folding, sorting and degradation;Neurodegenerative disease;Neurodegenerative disease	K03063;K03063;K03063;K03063;K03063;K03063;K03063;K03063;K03063
ENSGALG00010001553	20	61	47	69	19	19	14	34	0.702	1.78	1.607	2.169	0.724	0.822	0.372	1.199	1.5645	0.77925	-1.00554	0.043286	0.999702	CNGA4	Organismal Systems;Environmental Information Processing	Sensory system;Signal transduction	K04951;K04951
ENSGALG00010003264	24	7	31	35	70	36	55	117	0.6	0.151	0.758	0.773	1.893	1.115	1.031	2.923	0.5705	1.7405	1.6092	0.000522274	0.179595	pol	-	-	-
ENSGALG00010024109	0	0	0	1	6	4	44	7	0	0	0	0.027	0.208	0.177	1.041	0.223	0.00675	0.41225	5.93249	2.73132e-05	0.0169783	Krt75	-	-	-
ENSGALG00010006552	37	36	628	25	9216	15162	191745	24786	1.325	1.071	21.904	0.802	358.039	669.396	5197.16	891.303	6.2755	1778.98	8.1471	7.23902e-11	2.58675e-07	CPA2	Organismal Systems;Organismal Systems	Digestive system;Digestive system	K01298;K01298
ENSGALG00010013544	66	7	119	80	134	45	207	168	0.675	0.059	1.174	0.73	1.472	0.562	1.592	1.717	0.6595	1.33575	1.01821	0.035136	0.999702	pol	-	-	-
ENSGALG00010008275	41	59	41	86	84	76	191	86	0.486	0.588	0.495	0.913	1.137	1.122	1.781	1.03	0.6205	1.2675	1.03048	0.00448194	0.720888	CELSR1	-	-	-
ENSGALG00010005295	3800	3289	4982	7466	7583	15466	3378	7632	56.092	40.349	71.626	98.678	121.431	281.454	37.74	113.125	66.6863	138.438	1.05377	0.0079392	0.957562	mas	-	-	-
ENSGALG00010008451	9	13	18	10	21	29	33	13	0.233	0.28	0.454	0.232	0.59	0.925	0.647	0.338	0.29975	0.625	1.0601	0.0168248	0.999702	OPN3	-	-	-
ENSGALG00010001358	105	79	84	85	123	102	388	140	4.699	2.938	3.661	3.406	5.972	5.628	13.143	6.291	3.676	7.7585	1.07764	0.00236977	0.531804	TCERG1L	-	-	-
ENSGALG00010026043	17	11	30	10	52	32	17	29	0.613	0.337	1.087	0.332	2.084	1.479	0.463	1.066	0.59225	1.273	1.10395	0.0181426	0.999702	CD163	-	-	-
ENSGALG00010008928	10	19	15	22	32	38	34	22	0.691	1.092	1.01	1.362	2.401	3.239	1.779	1.528	1.03875	2.23675	1.10656	0.00605797	0.829736	CFC1	-	-	-
ENSGALG00010017725	11	20	17	15	15	17	90	19	0.937	1.415	1.41	1.144	1.386	1.785	5.8	1.625	1.2265	2.649	1.1109	0.0214008	0.999702	Stard10	-	-	-
ENSGALG00010026367	5	6	22	4	5	23	27	25	0.594	0.593	2.547	0.426	0.587	3.37	2.305	2.818	1.04	2.27	1.12611	0.0470104	0.999702	RBP	Cellular Processes	Transport and catabolism	K13649
ENSGALG00010015776	15	9	10	10	16	18	53	10	0.362	0.181	0.235	0.225	0.439	0.536	0.978	0.252	0.25075	0.55125	1.13646	0.0254303	0.999702	SPOCK1	-	-	-
ENSGALG00010012956	250	354	164	326	207	347	1548	367	31.667	37.554	20.382	37.12	28.749	54.62	149.283	47.112	31.6807	69.941	1.14253	0.0379134	0.999702	FABP3	Organismal Systems	Endocrine system	K08752
ENSGALG00010021660	323	477	230	363	857	633	536	559	13.098	15.188	8.833	13.474	38.188	33.147	16.796	24.117	12.6483	28.062	1.14968	1.44723e-05	0.0101696	RNF223	-	-	-
ENSGALG00010012843	12	13	22	11	25	17	70	22	0.233	0.215	0.42	0.197	0.532	0.408	1.033	0.421	0.26625	0.5985	1.16857	0.00865166	0.995732	jockey\pol	-	-	-
ENSGALG00010004577	23	18	18	24	32	34	30	39	0.789	0.516	0.601	0.878	1.692	1.952	1.152	1.543	0.696	1.58475	1.1871	0.0109567	0.999702	ZPLD1	-	-	-
MSTRG.11036	16	28	5	11	76	22	34	31	1.159	2.88	0.583	1.207	6.319	3.138	1.864	2.425	1.45725	3.4365	1.23769	0.00396027	0.673745	--	Metabolism;Metabolism;Genetic Information Processing	Global and overview maps;Nucleotide metabolism;Folding, sorting and degradation	K16855;K16855;K16855
MSTRG.16180	1137	1253	444	534	2513	490	797	3439	47.712	43.731	18.169	20.055	114.433	25.381	25.316	144.98	32.4168	77.5275	1.25797	0.0128472	0.999702	ZAN	-	-	-
ENSGALG00010012854	236	122	259	108	344	850	152	127	7.23	3.097	7.707	2.951	11.413	32.071	3.528	3.888	5.24625	12.725	1.27831	0.0170598	0.999702	LECT2	-	-	-
ENSGALG00010003296	7	13	16	15	26	14	30	40	0.419	0.562	0.729	0.804	1.634	1.033	1.284	2.204	0.6285	1.53875	1.29177	0.00572399	0.818682	OR51G2	Organismal Systems	Sensory system	K04257
ENSGALG00010000404	8	33	19	14	47	57	16	17	0.508	0.955	0.974	0.437	1.776	3.531	0.521	1.261	0.7185	1.77225	1.30252	0.0434009	0.999702	RASAL1	-	-	-
ENSGALG00010004669	11	4	6	9	8	11	49	10	0.443	0.156	0.257	0.354	0.381	0.596	1.6	0.441	0.3025	0.7545	1.31859	0.027131	0.999702	ELMOD1	-	-	-
ENSGALG00010005529	13	25	18	17	44	36	43	44	0.709	1.153	0.94	0.846	2.614	2.43	1.791	2.424	0.912	2.31475	1.34375	8.75122e-05	0.0382263	--	-	-	-
ENSGALG00010003320	11	13	12	8	24	7	31	43	0.288	0.283	0.299	0.188	0.683	0.226	0.656	1.122	0.2645	0.67175	1.34466	0.00989487	0.999702	OR51E2	Organismal Systems	Sensory system	K04257
ENSGALG00010010298	7	3	5	9	9	10	24	17	0.32	0.117	0.229	0.368	0.446	0.581	0.856	0.804	0.2585	0.67175	1.37776	0.0183969	0.999702	KCNIP4	-	-	-
ENSGALG00010016463	769	408	354	356	1589	914	600	1367	9.393	4.147	4.212	3.894	21.057	13.764	5.549	16.774	5.4115	14.286	1.4005	3.59776e-05	0.019668	FREM1	Environmental Information Processing	Signaling molecules and interaction	K23380
ENSGALG00010000107	8	0	20	14	36	9	29	33	0.235	0	0.578	0.379	1.178	0.342	0.65	1.002	0.298	0.793	1.41201	0.0370927	0.999702	pol	-	-	-
ENSGALG00010010711	120	64	103	65	60	172	681	102	6.627	2.938	5.541	3.214	3.595	11.711	28.466	5.655	4.58	12.3567	1.43188	0.0228951	0.999702	SYT15	-	-	-
ENSGALG00010013775	5	10	7	7	30	10	11	19	0.23	0.382	0.313	0.288	1.496	0.567	0.383	0.877	0.30325	0.83075	1.45391	0.0109661	0.999702	DBX2	-	-	-
ENSGALG00010014697	7	3	4	2	6	13	9	13	0.183	0.065	0.102	0.047	0.17	0.42	0.178	0.342	0.09925	0.2775	1.48335	0.0325196	0.999702	--	-	-	-
MSTRG.9306	2	3	8	6	6	4	41	7	0.186	0.231	0.723	0.498	0.604	0.457	2.878	0.652	0.4095	1.14775	1.48687	0.0280813	0.999702	--	-	-	-
ENSGALG00010028481	47	52	31	30	35	57	217	37	1.591	1.335	1.611	0.74	1.815	2.737	9.367	1.322	1.31925	3.81025	1.53017	0.0156728	0.999702	Kcnv2	-	-	-
MSTRG.10424	76	187	101	47	180	78	660	190	2.787	5.329	3.33	1.483	6.521	3.786	21.739	7.195	3.23225	9.81025	1.60175	0.00240204	0.531804	--	-	-	-
ENSGALG00010009284	71	83	43	35	203	232	39	118	3.987	3.873	2.352	1.76	12.366	16.06	1.658	6.653	2.993	9.18425	1.61757	0.00109187	0.296314	CCN3	-	-	-
ENSGALG00010024046	2	6	4	10	8	25	11	15	0.165	0.495	0.384	0.855	0.785	2.916	0.782	1.374	0.47475	1.46425	1.62492	0.0166155	0.999702	gag-pol	-	-	-
ENSGALG00010016060	9	69	16	6	46	48	42	137	0.397	2.225	0.654	0.212	2.027	2.326	1.242	5.341	0.872	2.734	1.64861	0.0114028	0.999702	MARK1	-	-	-
ENSGALG00010006126	4	3	9	7	19	18	22	8	0.05	0.031	0.11	0.077	0.253	0.278	0.209	0.101	0.067	0.21025	1.64987	0.00483981	0.740135	MRC1	Cellular Processes	Transport and catabolism	K06560
ENSGALG00010003796	74	662	660	120	2255	520	326	986	3.489	26.059	30.452	5.097	115.854	30.342	11.679	46.9	16.2742	51.1938	1.65338	0.0401546	0.999702	Mr1	Cellular Processes;Human Diseases;Cellular Processes;Cellular Processes;Environmental Information Processing;Human Diseases;Human Diseases;Human Diseases;Human Diseases;Human Diseases;Human Diseases;Human Diseases;Organismal Systems;Human Diseases;Human Diseases;Human Diseases;Human Diseases;Human Diseases	Transport and catabolism;Infectious disease: viral;Transport and catabolism;Cell growth and death;Signaling molecules and interaction;Infectious disease: viral;Immune disease;Cardiovascular disease;Immune disease;Infectious disease: viral;Infectious disease: viral;Infectious disease: viral;Immune system;Cancer: overview;Infectious disease: viral;Infectious disease: viral;Endocrine and metabolic d…	K06751;K06751;K06751;K06751;K06751;K06751;K06751;K06751;K06751;K06751;K06751;K06751;K06751;K06751;K06751;K06751;K06751;K06751
ENSGALG00010024490	8	2	10	15	10	59	15	10	0.371	0.077	0.452	0.596	0.503	3.372	0.526	0.466	0.374	1.21675	1.70192	0.0298319	0.999702	TGM3	-	-	-
ENSGALG00010005446	3	4	1	4	8	10	9	8	0.225	0.252	0.073	0.269	0.652	0.926	0.512	0.604	0.20475	0.6735	1.71781	0.0222439	0.999702	LILRA6	-	-	-
ENSGALG00010012497	6	0	2	4	14	9	5	9	0.598	0	0.194	0.357	1.514	1.106	0.377	0.901	0.28725	0.9745	1.76236	0.0446976	0.999702	PLCXD3	-	-	-
ENSGALG00010007014	0	1	4	1	3	11	9	3	0	0.051	0.359	0.083	0.196	0.829	0.532	0.185	0.12325	0.4355	1.82109	0.0303411	0.999702	Phf7	-	-	-
ENSGALG00010028911	1	5	1	2	11	2	20	3	0.045	0.25	0.076	0.141	0.758	0.144	0.763	0.176	0.128	0.46025	1.84627	0.0257728	0.999702	LMX1B	-	-	-
ENSGALG00010018170	2	5	3	11	17	10	58	3	0.074	0.213	0.108	0.471	0.855	0.511	1.768	0.154	0.2165	0.822	1.92477	0.00736192	0.934988	SLC5A11	-	-	-
ENSGALG00010002701	4	4	1	7	22	10	14	9	0.28	0.25	0.068	0.45	1.696	0.864	0.769	0.68	0.262	1.00225	1.9356	0.00627454	0.838091	TMEM196	-	-	-
ENSGALG00010005070	12	22	9	15	7	130	24	16	0.633	0.964	0.462	0.666	0.401	8.363	0.955	0.847	0.68125	2.6415	1.9551	0.0151483	0.999702	ALB	Organismal Systems	Endocrine system	K16141
MSTRG.1278	109	93	111	49	101	200	922	280	4.489	3.183	4.453	1.807	4.513	10.155	28.742	11.58	3.483	13.7475	1.98077	3.83504e-05	0.0199942	--	-	-	-
MSTRG.13695	0	0	0	0	0	1	35	4	0	0	0	0	0	0.205	3.962	0.611	0.001	1.1945	10.2222	0.0320756	0.999702	--	-	-	-
ENSGALG00010023371	0	3	5	0	9239	112	2142	241	0	0.294	0.627	0	1302.64	17.943	210.677	31.424	0.23025	390.67	10.7285	8.00257e-11	2.58675e-07	CTRB2	Organismal Systems;Organismal Systems	Digestive system;Digestive system	K01310;K01310
MSTRG.11435	0	0	0	0	25	0	5	6	0	0	0	0	6.618	0	0.924	1.592	0.001	2.2835	11.157	0.000975643	0.292006	--	-	-	-
ENSGALG00010016067	0	0	0	0	6	7	116	72	0	0	0	0	0.477	0.632	6.528	5.296	0.001	3.23325	11.6588	4.74019e-06	0.00383055	AHSG	-	-	-
ENSGALG00010008060	0	0	0	0	5	12	293	105	0	0	0	0	2.137	5.83	87.386	41.547	0.001	34.225	15.0628	3.69589e-06	0.00330325	--	Metabolism;Metabolism;Metabolism	Global and overview maps;Carbohydrate metabolism;Carbohydrate metabolism	K01187;K01187;K01187
ENSGALG00010023485	8	6	6	10	10	16	78	24	0.434	0.277	0.324	0.486	0.589	1.071	3.206	1.262	0.38025	1.532	2.0104	0.000814529	0.258126	BARX2	-	-	-
ENSGALG00010005444	6	2	1	0	11	3	20	4	0.308	0.085	0.05	0	0.613	0.19	0.777	0.206	0.11075	0.4465	2.01135	0.0309441	0.999702	ACTC1	Organismal Systems;Organismal Systems	Circulatory system;Circulatory system	K12314;K12314
ENSGALG00010012723	2	0	0	5	13	22	4	4	0.148	0	0	0.423	0.638	1.395	0.137	0.182	0.14275	0.588	2.04233	0.0134871	0.999702	FAM20C	-	-	-
ENSGALG00010023042	19	20	25	20	53	18	83	182	0.447	0.391	0.573	0.422	1.353	0.522	1.479	4.302	0.45825	1.914	2.06238	7.61351e-05	0.0346009	Ovos	-	-	-
ENSGALG00010011770	104	131	93	129	666	431	539	89	4.045	3.844	3.904	4.298	27.942	20.903	16.174	3.54	4.02275	17.1397	2.09109	3.8833e-06	0.00330325	CHST11	Metabolism	Glycan biosynthesis and metabolism	K01017
ENSGALG00010021764	3	5	1	1	3	8	32	2	0.137	0.177	0.044	0.041	0.148	0.419	1.043	0.091	0.09975	0.42525	2.09192	0.0181281	0.999702	FAM222A	-	-	-
ENSGALG00010005509	3	2	1	12	7	7	58	10	0.098	0.055	0.032	0.336	0.249	0.283	1.372	0.33	0.13025	0.5585	2.10027	0.00896189	0.99891	COCH	-	-	-
ENSGALG00010003812	26	6	16	4	44	122	7	14	2.176	0.438	1.304	0.315	3.994	12.572	0.465	1.246	1.05825	4.56925	2.11028	0.0131087	0.999702	BG8	-	-	-
ENSGALG00010007934	8	7	7	21	21	23	93	69	0.07	0.051	0.059	0.165	0.2	0.248	0.61	0.607	0.08625	0.41625	2.27085	7.70716e-05	0.0346009	PKHD1	-	-	-
ENSGALG00010011816	1	1	1	1	1	4	6	8	0.043	0.031	0.036	0.038	0.04	0.183	0.195	0.298	0.037	0.179	2.27436	0.0371779	0.999702	SLCO1B1	Organismal Systems	Endocrine system	K08747
ENSGALG00010009181	2	5	10	7	28	9	76	17	0.082	0.17	0.398	0.256	1.243	0.454	2.353	0.698	0.2265	1.187	2.38974	0.000238361	0.0987791	ARID3C	-	-	-
ENSGALG00010013552	0	5	1	1	3	2	26	7	0	0.286	0.074	0.068	0.208	0.143	1.409	0.497	0.107	0.56425	2.39872	0.017753	0.999702	FGF16	Environmental Information Processing;Environmental Information Processing;Cellular Processes	Signal transduction;Signal transduction;Cell motility	K04358;K04358;K04358
ENSGALG00010005859	0	5	2	0	7	8	13	4	0	0.361	0.195	0	0.721	0.953	0.931	0.381	0.139	0.7465	2.42506	0.0218921	0.999702	--	-	-	-
ENSGALG00010005967	1	2	0	1	1	4	8	8	0.035	0.059	0	0.032	0.038	0.174	0.214	0.284	0.0315	0.1775	2.4944	0.0330801	0.999702	GJD2	Cellular Processes	Cellular community - eukaryotes	K07373
ENSGALG00010027015	8	55	30	19	24	66	388	32	0.38	1.896	1.311	0.495	1.149	2.856	19.308	1.52	1.0205	6.20825	2.60491	0.0115939	0.999702	KLF15	-	-	-
ENSGALG00010018881	16	14	46	34	75	14	400	228	1.576	1.146	4.414	2.999	8.136	1.7	29.851	22.516	2.53375	15.5508	2.61764	0.00128569	0.324676	--	-	-	-
ENSGALG00010005015	4	1	3	5	4	1	85	17	0.075	0.035	0.125	0.156	0.083	0.053	1.718	0.572	0.09775	0.6065	2.63334	0.00165088	0.410486	NRXN3	Environmental Information Processing	Signaling molecules and interaction	K07377
ENSGALG00010013013	0	0	3	1	3	11	2	6	0	0	0.248	0.076	0.276	1.149	0.128	0.511	0.081	0.516	2.67138	0.0375836	0.999702	DCSTAMP	-	-	-
ENSGALG00010011074	1	0	3	4	0	2	5	57	0.008	0	0.038	0.058	0	0.02	0.038	0.617	0.026	0.16875	2.6983	0.0211524	0.999702	--	-	-	-
ENSGALG00010024727	2	4	0	0	10	4	20	4	0.078	0.13	0	0	0.423	0.192	0.591	0.157	0.052	0.34075	2.71213	0.00987131	0.999702	GAL3ST2	-	-	-
ENSGALG00010012182	2	1	0	2	1	1	35	5	0.163	0.068	0	0.146	0.088	0.1	2.155	0.408	0.09425	0.68775	2.86732	0.0104441	0.999702	CTSEAL	Cellular Processes	Transport and catabolism	K01382
ENSGALG00010003220	25	21	22	13	3	10	68	484	2.476	1.729	2.122	1.153	0.322	1.221	5.097	48.134	1.87	13.6935	2.87238	0.0187003	0.999702	SPP1	Cellular Processes;Environmental Information Processing;Organismal Systems;Environmental Information Processing	Cellular community - eukaryotes;Signal transduction;Immune system;Signaling molecules and interaction	K06250;K06250;K06250;K06250
ENSGALG00010004483	7	2	2	4	16	54	40	0	0.311	0.074	0.086	0.159	0.771	2.816	1.256	0	0.1575	1.21075	2.94248	0.00190234	0.458889	STEAP4	-	-	-
ENSGALG00010000138	97	17	37	178	396	652	38	1247	8.514	1.24	3.163	13.989	37.689	70.522	2.524	109.877	6.7265	55.153	3.03551	0.00349551	0.642215	--	-	-	-
ENSGALG00010022419	1	7	3	1	5	0	25	68	0.021	0.123	0.062	0.019	0.115	0	0.396	1.425	0.05625	0.484	3.10508	0.00427842	0.712864	DUOX2	Environmental Information Processing;Organismal Systems;Organismal Systems	Signal transduction;Endocrine system;Immune system	K13411;K13411;K13411
ENSGALG00010007387	1	2	15	12	185	22	30	7	0.032	0.052	0.367	0.203	5.02	0.564	0.507	0.144	0.1635	1.55875	3.25303	0.000386942	0.142131	gag-pol	-	-	-
ENSGALG00010015096	0	0	0	2	2	3	7	6	0	0	0	0.037	0.045	0.077	0.11	0.125	0.00925	0.08925	3.27033	0.0265327	0.999702	GABRE	Environmental Information Processing	Signaling molecules and interaction	K05185
ENSGALG00010015869	9	5	7	4	5	21	209	45	0.28	0.132	0.212	0.112	0.169	0.824	4.981	1.407	0.184	1.84525	3.32604	1.11124e-05	0.00855228	SLC7A2	-	-	-
ENSGALG00010019474	1	1	0	0	5	6	8	0	0.054	0.045	0	0	0.294	0.401	0.328	0	0.02475	0.25575	3.36923	0.0287668	0.999702	TMEM163	-	-	-
ENSGALG00010008045	7	1	4	1	3	2	79	53	0.158	0.033	0.088	0.036	0.131	0.095	1.721	1.439	0.07875	0.8465	3.42616	0.000561807	0.189165	DCDC2	-	-	-
ENSGALG00010014619	28	28	39	10	42	57	1188	196	6.289	5.181	8.898	2.231	9.149	13.121	196.051	42.656	5.64975	65.2442	3.52959	0.000143849	0.0611815	SPINK1	-	-	-
ENSGALG00010017689	1	0	4	0	3	1	55	16	0.044	0	0.172	0	0.144	0.055	1.843	0.711	0.054	0.68825	3.6719	0.00110004	0.296314	RNF212	-	-	-
ENSGALG00010008442	26	4	18	3	13	40	623	108	0.745	0.095	0.502	0.077	0.404	1.413	13.512	3.108	0.35475	4.60925	3.69966	0.000634734	0.209359	WDR64	-	-	-
ENSGALG00010016892	0	0	0	2	1	3	8	16	0	0	0	0.135	0.074	0.28	0.452	1.207	0.03375	0.50325	3.89832	0.0094947	0.999702	MAL	-	-	-
ENSGALG00010006664	0	0	2	0	19	7	0	14	0	0	0.199	0	1.735	0.753	0	1.147	0.04975	0.90875	4.19112	0.00473891	0.740135	Itpripl1	-	-	-
ENSGALG00010027653	0	1	0	0	1	1	2	12	0	0.019	0	0	0.024	0.028	0.034	0.269	0.00475	0.08875	4.22375	0.0270729	0.999702	WNT7A	Environmental Information Processing;Environmental Information Processing;Organismal Systems	Signal transduction;Signal transduction;Endocrine system	K00572;K00572;K00572
MSTRG.13664	0	0	0	1	0	0	20	3	0	0	0	0.272	0	0	4.596	0.915	0.068	1.37775	4.34064	0.0233269	0.999702	--	-	-	-
ENSGALG00010003206	0	0	0	1	0	2	18	2	0	0	0	0.045	0	0.125	0.69	0.102	0.01125	0.22925	4.34892	0.0125513	0.999702	C10orf90	-	-	-
ENSGALG00010029213	0	0	2	1	0	9	39	21	0	0	0.165	0.063	0	0.939	2.195	1.515	0.057	1.16225	4.34981	0.000445447	0.159985	APOH	Organismal Systems	Digestive system	K17305
ENSGALG00010017917	0	1	5	5	31	52	111	39	0	0.048	0.282	0.164	1.513	2.796	4.144	2.013	0.1235	2.6165	4.40506	2.81284e-10	7.57685e-07	CYP2AB5	-	-	-
ENSGALG00010020357	2	3	3	0	2	7	9	97	0.123	0.153	0.209	0	0.209	0.832	0.618	9.026	0.12125	2.67125	4.46146	0.000355121	0.133476	RBP4A	-	-	-
ENSGALG00010024725	37	34	2	31	14	808	104	1116	3.225	2.463	0.17	2.419	1.324	86.818	6.86	97.669	2.06925	48.1677	4.54089	0.000322693	0.127204	GCNT3	Metabolism;Metabolism	Global and overview maps;Glycan biosynthesis and metabolism	K09662;K09662
ENSGALG00010010732	25	20	15	8	67	171	1481	179	1.147	0.762	0.67	0.329	3.333	9.668	51.407	8.243	0.727	18.1627	4.64288	6.77238e-07	0.000684095	CCKAR	Environmental Information Processing;Environmental Information Processing	Signaling molecules and interaction;Signal transduction	K04194;K04194
ENSGALG00010001226	2	1	0	1	4	2	54	52	0.054	0.022	0	0.024	0.116	0.063	1.066	1.334	0.025	0.64475	4.68874	2.36775e-05	0.015307	VEPH1	-	-	-
MSTRG.14321	0	2	0	0	2	1	40	10	0	0.223	0	0	0.292	0.166	4.068	1.349	0.05575	1.46875	4.71947	0.00116022	0.307402	--	-	-	-
ENSGALG00010011020	1	0	0	0	0	4	26	5	0.099	0	0	0	0	0.486	1.939	0.495	0.02475	0.73	4.8824	0.00194613	0.46255	SFTPA2	Cellular Processes	Transport and catabolism	K10067
ENSGALG00010005378	2	0	0	2	2	1	140	16	0.051	0	0	0.045	0.055	0.031	2.645	0.399	0.024	0.7825	5.02698	0.0024416	0.533259	--	-	-	-
ENSGALG00010011448	2	15	1	0	1	3	75	783	0.188	3.898	0.092	0	0.41	0.349	5.35	140.706	1.0445	36.7037	5.13504	0.00290788	0.598636	AvBD10	-	-	-
ENSGALG00010016399	0	0	0	0	1	3	3	3	0	0	0	0	0.044	0.15	0.092	0.122	0.001	0.102	6.67243	0.0345634	0.999702	ACSM5	Metabolism;Metabolism	Global and overview maps;Carbohydrate metabolism	K01896;K01896
ENSGALG00010004876	0	0	0	0	5	3	2	3	0	0	0	0	0.142	0.222	0.038	0.076	0.001	0.1195	6.90087	0.0128913	0.999702	Cenpj	-	-	-
ENSGALG00010023541	10	5	609	14	29	1987	54525	42888	1.209	0.498	72.784	1.52	3.892	300.742	5067.23	5287.93	19.0027	2664.95	7.13176	3.48785e-05	0.019668	PRSS2	Environmental Information Processing;Human Diseases	Signaling molecules and interaction;Infectious disease: viral	K01312;K01312
ENSGALG00010009520	2	2	14	4	135	95	2656	447	0.388	0.261	2.889	0.694	32.226	25.772	442.222	98.715	1.058	149.734	7.14492	5.61252e-10	9.84628e-07	SPINK4	-	-	-
ENSGALG00010023885	0	1	0	0	2	9	118	17	0	0.023	0	0	0.059	0.303	2.437	0.467	0.00575	0.8165	7.14975	7.02665e-05	0.0334014	ANGPTL3	-	-	-
ENSGALG00010021021	20	16	90	3	24	1941	22	10552	0.928	0.555	3.595	0.139	1.504	159.101	1.057	666.59	1.30425	207.063	7.31071	3.65078e-05	0.019668	GCG	Environmental Information Processing	Signaling molecules and interaction	K05259
ENSGALG00010016680	0	0	0	0	0	2	17	0	0	0	0	0	0	0.114	0.595	0	0.001	0.17725	7.46964	0.0273767	0.999702	BPIFB3	-	-	-
ENSGALG00010028826	37	43	1739	30	18253	22354	349556	42480	2.187	2.112	100.113	1.588	1170.43	1628.94	15638.1	2521.32	26.5	5239.69	7.62735	1.22755e-06	0.00116704	CEL	Metabolism;Metabolism;Metabolism	Global and overview maps;Lipid metabolism;Lipid metabolism	K12298;K12298;K12298
ENSGALG00010024924	0	0	0	0	1	2	4	5	0	0	0	0	0.08	0.182	0.223	0.37	0.001	0.21375	7.73978	0.0200056	0.999702	MNX1	Human Diseases	Endocrine and metabolic disease	K08025
ENSGALG00010008076	36	33	1221	19	11293	31977	263762	55367	1.974	1.292	61.774	0.826	631.894	2057.65	10079.8	2821.75	16.4665	3897.77	7.88697	1.41555e-07	0.000152521	SI	Metabolism;Metabolism;Metabolism	Global and overview maps;Carbohydrate metabolism;Carbohydrate metabolism	K01187;K01187;K01187
ENSGALG00010016177	0	0	0	0	0	2	26	8	0	0	0	0	0	0.07	0.606	0.317	0.001	0.24825	7.95565	0.000891869	0.2772	Hrg	-	-	-
ENSGALG00010006574	19	21	895	29	18803	19694	229657	34848	1.161	1.388	57.204	1.587	1273.08	1492.27	10976.2	2209.28	15.335	3987.71	8.02259	1.36702e-09	1.84115e-06	CPA1	Organismal Systems;Organismal Systems	Digestive system;Digestive system	K08779;K08779
ENSGALG00010011790	242	252	7309	179	70615	160157	2070967	338723	15.997	13.845	470.585	10.595	5064.03	13052.2	103617	22484.1	127.755	36054.2	8.14064	1.0108e-07	0.00011669	AMY2A	Metabolism;Metabolism	Global and overview maps;Carbohydrate metabolism	K01176;K01176
ENSGALG00010020939	27	36	962	29	22329	18705	287101	30862	3.406	3.774	118.181	3.275	3055.36	2908.64	27408.4	3908.85	32.159	9320.3	8.17901	6.42927e-10	9.84628e-07	CTRC	-	-	-
ENSGALG00010016709	0	1	25	1	911	406	6789	1215	0	0.086	2.515	0.092	102.065	51.692	530.662	125.998	0.67325	202.604	8.23331	7.85791e-09	9.7692e-06	DNASE1	-	-	-
ENSGALG00010004229	0	1	2	0	48	75	642	208	0	0.086	0.2	0	5.358	9.514	49.996	21.49	0.0715	21.5895	8.23817	3.61766e-10	8.35266e-07	PTF1A	-	-	-
ENSGALG00010023813	15	21	483	23	10618	10235	161342	28529	1.806	2.101	56.636	2.479	1386.79	1519.13	14701.8	3448.94	15.7555	5264.16	8.3842	5.5052e-11	2.58675e-07	CELA1	-	-	-
ENSGALG00010009121	2	1	57	2	2014	844	19134	2759	0.57	0.237	15.818	0.51	622.536	296.474	4126.34	789.383	4.28375	1458.68	8.41158	6.70146e-10	9.84628e-07	SYCN	-	-	-
ENSGALG00010004832	16	16	190	8	4183	4274	75934	12455	0.802	0.666	9.279	0.364	227.35	264.345	2884.06	632.426	2.77775	1002.05	8.49482	2.83551e-12	4.58276e-08	C6orf58	-	-	-
ENSGALG00010023364	30	65	1402	42	24133	30019	565362	58555	3.899	7.051	177.478	4.888	3402.64	4809.93	55614.1	7641.88	48.329	17867.1	8.5302	5.31983e-10	9.84628e-07	CTRB1	Organismal Systems;Organismal Systems	Digestive system;Digestive system	K01310;K01310
ENSGALG00010017306	0	0	0	0	0	8	1	4	0	0	0	0	0	1.175	0.09	0.478	0.001	0.43575	8.76736	0.0435963	0.999702	--	Environmental Information Processing;Organismal Systems;Human Diseases;Human Diseases;Organismal Systems;Organismal Systems	Signaling molecules and interaction;Immune system;Infectious disease: bacterial;Immune disease;Immune system;Immune system	K06458;K06458;K06458;K06458;K06458;K06458
ENSGALG00010022389	0	0	0	0	0	1	20	39	0	0	0	0	0	0.041	0.5	1.293	0.001	0.4585	8.84078	0.0178301	0.999702	DUOXA1L	Organismal Systems	Endocrine system	K17232
MSTRG.16019	0	0	0	0	8	1	6	1	0	0	0	0	1.543	0.219	0.807	0.179	0.001	0.687	9.42417	0.00940067	0.999702	--	-	-	-
MSTRG.16004	0	0	0	0	0	0	21	0	0	0	0	0	0	0	2.849	0	0.001	0.71225	9.47624	0.0476394	0.999702	--	-	-	-
MSTRG.16474	0	0	0	0	13	0	1	1	0	0	0	0	3.103	0	0.167	0.241	0.001	0.87775	9.77767	0.0447786	0.999702	--	-	-	-
ENSGALG00010000125	0	0	0	0	4	4	0	4	0	0	0	0	1.156	1.345	0	1.111	0.001	0.903	9.81858	0.0475564	0.999702	--	-	-	-
ENSGALG00010026939	1	1	1	0	40	109	2696	389	0.071	0.059	0.069	0	3.064	9.487	144.081	27.577	0.04975	46.0523	9.85436	5.1669e-11	2.58675e-07	PLA2G1B	Metabolism;Organismal Systems;Metabolism;Metabolism;Metabolism;Organismal Systems;Environmental Information Processing;Metabolism;Metabolism;Organismal Systems	Global and overview maps;Circulatory system;Lipid metabolism;Lipid metabolism;Lipid metabolism;Digestive system;Signal transduction;Lipid metabolism;Lipid metabolism;Digestive system	K01047;K01047;K01047;K01047;K01047;K01047;K01047;K01047;K01047;K01047
ENSGALG00010010433	0	0	0	0	8	0	0	15	0	0	0	0	1.408	0	0	2.399	0.001	0.95175	9.89444	0.0241508	0.999702	gag-pol	-	-	-

## Sheet: Sheet2
S4.与高RFI相比低RFI中的差异表达基因
