# Supplementary material for: Integrated transcriptomic and metabolomic analysis reveals key regulatory genes and pathways associated with feed conversion efficiency in Tianchang Sanhuang chicken
Source: Poult Sci. 2025 Sep 27;104(12):105912. doi: 10.1016/j.psj.2025.105912 (PMC12523079; doi:10.1016/j.psj.2025.105912)
Supplement: Supplementary file 1 [file mmc1.zip › Supplementary Table S5.xls]

## Sheet: Sheet1
Table S5 Top 10 upregulated and downregulated differentially expressed genes (DEGs)
Gene	Serial number	log2(FC)	P	Involved GO terms or KEGG signaling pathways
AHSG	ENSGALG00010016067	11.66	＜0.01	ossification; regulation of inflammatory response; cysteine-type endopeptidase inhibitor activity
CTRB2	ENSGALG00010023371	10.73	＜0.01	Protein digestion and absorption; Pancreatic secretion; hydrolase activity; proteolysis
PLA2G1B	ENSGALG00010026939	9.85	＜0.01	Metabolic pathways; Glycerophospholipid metabolism; lipid catabolic process
DUOXA1L	ENSGALG00010022389	8.84	0.02	Thyroid hormone synthesis; endoplasmic reticulum membrane; protein transport
CTRB1	ENSGALG00010023364	8.53	＜0.01	Protein digestion and absorption; Pancreatic secretion; proteolysis
SYCN	ENSGALG00010009121	8.41	＜0.01	secretory granule membrane; exocytosis
CELA1	ENSGALG00010023813	8.38	＜0.01	proteolysis; Wnt signaling pathway; exocrine pancreas development; regulation of cell differentiation
PTF1A	ENSGALG00010004229	8.24	＜0.01	transcription regulator complex; regulation of transcription, DNA-templated
DNASE1	ENSGALG00010016709	8.23	＜0.01	DNA binding; actin binding; neutrophil activation involved in immune response
CTRC	ENSGALG00010020939	8.18	＜0.01	serine-type endopeptidase activity; peptidase activity; proteolysis; cellular calcium ion homeostasis
SCX	ENSGALG00010009458	-10.39	＜0.01	tissue homeostasis; endochondral ossification; transcription regulator complex
DUSP13	ENSGALG00010022307	-8.38	0.04	protein dephosphorylation; negative regulation of MAPK cascade; phosphoprotein phosphatase activity
CCDC65	ENSGALG00010022592	-7.54	0.02	regulation of cilium movement; axonemal dynein complex; ciliary basal body
CD1C	ENSGALG00010002303	-4.07	0.01	Cellular senescence; Autoimmune thyroid disease; Viral myocarditis
DRD5	ENSGALG00010010116	-2.93	＜0.01	Neuroactive ligand-receptor interaction; Dopaminergic synapse; dopamine
CENPA	ENSGALG00010003178	-2.89	＜0.01	DNA binding; protein binding; establishment of mitotic spindle orientation
RGPD1	ENSGALG00010016450	-2.89	＜0.01	Nucleocytoplasmic transport; Amyotrophic lateral sclerosis
IGHV3-23	ENSGALG00010003520	-2.66	0.03	Pathogenic Escherichia coli infection; Intestinal immune network for IgA production; Primary immunodeficiency
SLCO1A2	ENSGALG00010011668	-2.58	0.01	Bile secretion; transmembrane transport; protein binding
IGHV3-30	ENSGALG00010003715	-2.55	＜0.01	PI3K-Akt signaling pathway; Autoimmune thyroid disease; Primary immunodeficiency;
