# Supplementary material for: Integrated transcriptomic and metabolomic analysis reveals key regulatory genes and pathways associated with feed conversion efficiency in Tianchang Sanhuang chicken
Source: Poult Sci. 2025 Sep 27;104(12):105912. doi: 10.1016/j.psj.2025.105912 (PMC12523079; doi:10.1016/j.psj.2025.105912)
Supplement: Supplementary file 1 [file mmc1.zip › Supplementary Table S6.xls]

## Sheet: Sheet1
Table S6 GO enrichment analysis of differentially expressed genes (DEGs) between low-RFI and high-RFI groups
GO ID	Description	pvalue	Genes
GO:0006278	RNA-dependent DNA biosynthetic process	7.83014e-05	ENSGALG00010000107(pol);ENSGALG00010003264(pol);ENSGALG00010007387(gag-pol);ENSGALG00010009067(gag-pol);ENSGALG00010013544(pol);ENSGALG00010015339(pol)
GO:0060392	negative regulation of SMAD protein signal transduction	0.00104897	ENSGALG00010001226(VEPH1);ENSGALG00010009284(CCN3)
GO:0090175	regulation of establishment of planar polarity	0.00266857	ENSGALG00010007934(PKHD1);ENSGALG00010008275(CELSR1);ENSGALG00010027653(WNT7A)
GO:0002227	innate immune response in mucosa	0.00287764	ENSGALG00010011448(AvBD10);ENSGALG00010026939(PLA2G1B)
GO:0051004	regulation of lipoprotein lipase activity	0.00287764	ENSGALG00010023885(ANGPTL3);ENSGALG00010029213(APOH)
GO:0015074	DNA integration	0.00325147	ENSGALG00010003264(pol);ENSGALG00010007387(gag-pol);ENSGALG00010009067(gag-pol);ENSGALG00010013544(pol)
GO:0071897	DNA biosynthetic process	0.00337134	ENSGALG00010000107(pol);ENSGALG00010003264(pol);ENSGALG00010007387(gag-pol);ENSGALG00010009067(gag-pol);ENSGALG00010013544(pol);ENSGALG00010015339(pol)
GO:0007586	digestion	0.00412232	ENSGALG00010020357(RBP4A);ENSGALG00010023541(PRSS2);ENSGALG00010024725(GCNT3);ENSGALG00010028826(CEL)
GO:0002385	mucosal immune response	0.00456227	ENSGALG00010011448(AvBD10);ENSGALG00010026939(PLA2G1B)
GO:0055003	cardiac myofibril assembly	0.00456227	ENSGALG00010005444(ACTC1);ENSGALG00010019009(NRAP)
GO:0050830	defense response to Gram-positive bacterium	0.00475741	ENSGALG00010011448(AvBD10);ENSGALG00010011983(LYZ);ENSGALG00010026939(PLA2G1B)
GO:0002251	organ or tissue specific immune response	0.00553834	ENSGALG00010011448(AvBD10);ENSGALG00010026939(PLA2G1B)
GO:0030239	myofibril assembly	0.00761719	ENSGALG00010001850(MYOM2);ENSGALG00010005444(ACTC1);ENSGALG00010019009(NRAP)
GO:0001736	establishment of planar polarity	0.00875252	ENSGALG00010007934(PKHD1);ENSGALG00010008275(CELSR1);ENSGALG00010027653(WNT7A)
GO:0007164	establishment of tissue polarity	0.00875252	ENSGALG00010007934(PKHD1);ENSGALG00010008275(CELSR1);ENSGALG00010027653(WNT7A)
GO:0055002	striated muscle cell development	0.00935534	ENSGALG00010001850(MYOM2);ENSGALG00010005444(ACTC1);ENSGALG00010019009(NRAP)
GO:0060548	negative regulation of cell death	0.00954936	ENSGALG00010005070(ALB);ENSGALG00010005444(ACTC1);ENSGALG00010007934(PKHD1);ENSGALG00010008451(OPN3);ENSGALG00010009284(CCN3);ENSGALG00010009458(SCX);ENSGALG00010010290(NRBP2);ENSGALG00010011770(CHST11);ENSGALG00010021021(GCG);ENSGALG00010026105(CNTF);ENSGALG00010027653(WNT7A);ENSGALG00010029213(APOH)
GO:0001994	norepinephrine-epinephrine vasoconstriction involved in regulation of systemic arterial blood pressure	0.0103883	ENSGALG00010010116(DRD5)
GO:0003051	angiotensin-mediated drinking behavior	0.0103883	ENSGALG00010001524(ACE2)
GO:0016998	cell wall macromolecule catabolic process	0.0103883	ENSGALG00010011983(LYZ)
GO:0033861	negative regulation of NAD(P)H oxidase activity	0.0103883	ENSGALG00010010116(DRD5)
GO:0042590	antigen processing and presentation of exogenous peptide antigen via MHC class I	0.0103883	MSTRG.16785(PSMC4)
GO:0043163	cell envelope organization	0.0103883	ENSGALG00010024490(TGM3)
GO:0044036	cell wall macromolecule metabolic process	0.0103883	ENSGALG00010011983(LYZ)
GO:0045167	asymmetric protein localization involved in cell fate determination	0.0103883	ENSGALG00010027653(WNT7A)
GO:0046960	sensitization	0.0103883	ENSGALG00010010116(DRD5)
GO:0051320	S phase	0.0103883	MSTRG.16785(PSMC4)
GO:0051325	interphase	0.0103883	MSTRG.16785(PSMC4)
GO:0051659	maintenance of mitochondrion location	0.0103883	ENSGALG00010005070(ALB)
GO:0060309	elastin catabolic process	0.0103883	ENSGALG00010023813(CELA1)
GO:0060488	orthogonal dichotomous subdivision of terminal units involved in lung branching morphogenesis	0.0103883	ENSGALG00010008275(CELSR1)
GO:0060489	planar dichotomous subdivision of terminal units involved in lung branching morphogenesis	0.0103883	ENSGALG00010008275(CELSR1)
GO:0060490	lateral sprouting involved in lung morphogenesis	0.0103883	ENSGALG00010008275(CELSR1)
GO:0071554	cell wall organization or biogenesis	0.0103883	ENSGALG00010011983(LYZ)
GO:0071562	nucleus-vacuole junction assembly	0.0103883	ENSGALG00010005378(--)
GO:0098706	iron ion import across cell outer membrane	0.0103883	ENSGALG00010004483(STEAP4)
GO:0099627	neurotransmitter receptor cycle	0.0103883	ENSGALG00010009216(NSG1)
GO:1903766	positive regulation of potassium ion export across plasma membrane	0.0103883	ENSGALG00010021012(KCNIP2)
GO:0002062	chondrocyte differentiation	0.0113078	ENSGALG00010009284(CCN3);ENSGALG00010009458(SCX);ENSGALG00010011770(CHST11);ENSGALG00010027653(WNT7A)
GO:0001502	cartilage condensation	0.0131491	ENSGALG00010023485(BARX2);ENSGALG00010027653(WNT7A)
GO:0010737	protein kinase A signaling	0.0131491	ENSGALG00010001347(MYOM1);ENSGALG00010021021(GCG)
GO:0045933	positive regulation of muscle contraction	0.0131491	ENSGALG00010001524(ACE2);ENSGALG00010013308(NMU)
GO:0043066	negative regulation of apoptotic process	0.0145291	ENSGALG00010005070(ALB);ENSGALG00010005444(ACTC1);ENSGALG00010007934(PKHD1);ENSGALG00010008451(OPN3);ENSGALG00010009458(SCX);ENSGALG00010010290(NRBP2);ENSGALG00010011770(CHST11);ENSGALG00010021021(GCG);ENSGALG00010026105(CNTF);ENSGALG00010027653(WNT7A);ENSGALG00010029213(APOH)
GO:1904861	excitatory synapse assembly	0.0146932	ENSGALG00010005015(NRXN3);ENSGALG00010027653(WNT7A)
GO:0050892	intestinal absorption	0.0163113	ENSGALG00010024725(GCNT3);ENSGALG00010028826(CEL)
GO:0022600	digestive system process	0.0175828	ENSGALG00010020357(RBP4A);ENSGALG00010024725(GCNT3);ENSGALG00010028826(CEL)
GO:0098743	cell aggregation	0.0180018	ENSGALG00010023485(BARX2);ENSGALG00010027653(WNT7A)
GO:0051216	cartilage development	0.01804	ENSGALG00010009284(CCN3);ENSGALG00010009458(SCX);ENSGALG00010011770(CHST11);ENSGALG00010023485(BARX2);ENSGALG00010027653(WNT7A)
GO:0043069	negative regulation of programmed cell death	0.0186776	ENSGALG00010005070(ALB);ENSGALG00010005444(ACTC1);ENSGALG00010007934(PKHD1);ENSGALG00010008451(OPN3);ENSGALG00010009458(SCX);ENSGALG00010010290(NRBP2);ENSGALG00010011770(CHST11);ENSGALG00010021021(GCG);ENSGALG00010026105(CNTF);ENSGALG00010027653(WNT7A);ENSGALG00010029213(APOH)
GO:0035767	endothelial cell chemotaxis	0.0197631	ENSGALG00010009284(CCN3);ENSGALG00010013552(FGF16)
GO:0060390	regulation of SMAD protein signal transduction	0.0197631	ENSGALG00010001226(VEPH1);ENSGALG00010009284(CCN3)
GO:0000087	mitotic M phase	0.0206696	MSTRG.16785(PSMC4)
GO:0000279	M phase	0.0206696	MSTRG.16785(PSMC4)
GO:0002016	regulation of blood volume by renin-angiotensin	0.0206696	ENSGALG00010001524(ACE2)
GO:0002035	brain renin-angiotensin system	0.0206696	ENSGALG00010001524(ACE2)
GO:0003321	positive regulation of blood pressure by epinephrine-norepinephrine	0.0206696	ENSGALG00010010116(DRD5)
GO:0022009	central nervous system vasculogenesis	0.0206696	ENSGALG00010027653(WNT7A)
GO:0022403	cell cycle phase	0.0206696	MSTRG.16785(PSMC4)
GO:0032218	riboflavin transport	0.0206696	ENSGALG00010026367(RBP)
GO:0033037	polysaccharide localization	0.0206696	ENSGALG00010011770(CHST11)
GO:0035990	tendon cell differentiation	0.0206696	ENSGALG00010009458(SCX)
GO:0035992	tendon formation	0.0206696	ENSGALG00010009458(SCX)
GO:0038188	cholecystokinin signaling pathway	0.0206696	ENSGALG00010010732(CCKAR)
GO:0045163	clustering of voltage-gated potassium channels	0.0206696	ENSGALG00010021012(KCNIP2)
GO:0051541	elastin metabolic process	0.0206696	ENSGALG00010023813(CELA1)
GO:0060448	dichotomous subdivision of terminal units involved in lung branching	0.0206696	ENSGALG00010008275(CELSR1)
GO:0061074	regulation of neural retina development	0.0206696	ENSGALG00010004229(PTF1A)
GO:0070881	regulation of proline transport	0.0206696	ENSGALG00010001524(ACE2)
GO:0070948	regulation of neutrophil mediated cytotoxicity	0.0206696	ENSGALG00010016709(DNASE1)
GO:0071603	endothelial cell-cell adhesion	0.0206696	ENSGALG00010009284(CCN3)
GO:0071691	cardiac muscle thin filament assembly	0.0206696	ENSGALG00010019009(NRAP)
GO:0090027	negative regulation of monocyte chemotaxis	0.0206696	ENSGALG00010009284(CCN3)
GO:0090251	protein localization involved in establishment of planar polarity	0.0206696	ENSGALG00010008275(CELSR1)
GO:0098763	mitotic cell cycle phase	0.0206696	MSTRG.16785(PSMC4)
GO:1902834	regulation of proline import across plasma membrane	0.0206696	ENSGALG00010001524(ACE2)
GO:1902836	positive regulation of proline import across plasma membrane	0.0206696	ENSGALG00010001524(ACE2)
GO:1904054	regulation of cholangiocyte proliferation	0.0206696	ENSGALG00010007934(PKHD1)
GO:1904633	regulation of glomerular visceral epithelial cell apoptotic process	0.0206696	ENSGALG00010026939(PLA2G1B)
GO:1904635	positive regulation of glomerular visceral epithelial cell apoptotic process	0.0206696	ENSGALG00010026939(PLA2G1B)
GO:1904891	positive regulation of excitatory synapse assembly	0.0206696	ENSGALG00010027653(WNT7A)
GO:1905735	regulation of L-proline import across plasma membrane	0.0206696	ENSGALG00010001524(ACE2)
GO:1905737	positive regulation of L-proline import across plasma membrane	0.0206696	ENSGALG00010001524(ACE2)
GO:2000821	regulation of grooming behavior	0.0206696	ENSGALG00010013308(NMU)
GO:2001226	negative regulation of chloride transport	0.0206696	ENSGALG00010015096(GABRE)
GO:0001738	morphogenesis of a polarized epithelium	0.0213167	ENSGALG00010007934(PKHD1);ENSGALG00010008275(CELSR1);ENSGALG00010027653(WNT7A)
GO:0001990	regulation of systemic arterial blood pressure by hormone	0.0234914	ENSGALG00010001524(ACE2);ENSGALG00010010116(DRD5)
GO:0055001	muscle cell development	0.0252425	ENSGALG00010001850(MYOM2);ENSGALG00010005444(ACTC1);ENSGALG00010019009(NRAP);ENSGALG00010027714(SYPL2)
GO:0000132	establishment of mitotic spindle orientation	0.0254552	ENSGALG00010003178(CENPA);ENSGALG00010007934(PKHD1)
GO:0007212	dopamine receptor signaling pathway	0.0254552	ENSGALG00010009216(NSG1);ENSGALG00010010116(DRD5)
GO:0051146	striated muscle cell differentiation	0.0256157	ENSGALG00010001850(MYOM2);ENSGALG00010005444(ACTC1);ENSGALG00010009284(CCN3);ENSGALG00010019009(NRAP);ENSGALG00010023485(BARX2)
GO:0006508	proteolysis	0.0258632	ENSGALG00010000107(pol);ENSGALG00010000616(PSENEN);ENSGALG00010000813(KLK15);ENSGALG00010001524(ACE2);ENSGALG00010003264(pol);ENSGALG00010006552(CPA2);ENSGALG00010006574(CPA1);ENSGALG00010012182(CTSEAL);ENSGALG00010013544(pol);ENSGALG00010015339(pol);ENSGALG00010015776(SPOCK1);ENSGALG00010020939(CTRC);ENSGALG00010023364(CTRB1);ENSGALG00010023369(ACE);ENSGALG00010023371(CTRB2);ENSGALG00010023541(P…
GO:0051294	establishment of spindle orientation	0.0274835	ENSGALG00010003178(CENPA);ENSGALG00010007934(PKHD1)
GO:0060071	Wnt signaling pathway, planar cell polarity pathway	0.0274835	ENSGALG00010008275(CELSR1);ENSGALG00010027653(WNT7A)
GO:1905606	regulation of presynapse assembly	0.0274835	ENSGALG00010018398(LRFN5);ENSGALG00010027653(WNT7A)
GO:0042692	muscle cell differentiation	0.0293215	ENSGALG00010001850(MYOM2);ENSGALG00010005444(ACTC1);ENSGALG00010009284(CCN3);ENSGALG00010019009(NRAP);ENSGALG00010023485(BARX2);ENSGALG00010027714(SYPL2)
GO:0001709	cell fate determination	0.0295746	ENSGALG00010018078(NKX6-3);ENSGALG00010027653(WNT7A)
GO:0040001	establishment of mitotic spindle localization	0.0295746	ENSGALG00010003178(CENPA);ENSGALG00010007934(PKHD1)
GO:0099174	regulation of presynapse organization	0.0295746	ENSGALG00010018398(LRFN5);ENSGALG00010027653(WNT7A)
GO:0002220	innate immune response activating cell surface receptor signaling pathway	0.0308449	MSTRG.16785(PSMC4)
GO:0009637	response to blue light	0.0308449	ENSGALG00010008451(OPN3)
GO:0010519	negative regulation of phospholipase activity	0.0308449	ENSGALG00010023885(ANGPTL3)
GO:0015798	myo-inositol transport	0.0308449	ENSGALG00010018170(SLC5A11)
GO:0031017	exocrine pancreas development	0.0308449	ENSGALG00010023813(CELA1)
GO:0031133	regulation of axon diameter	0.0308449	ENSGALG00010027653(WNT7A)
GO:0033189	response to vitamin A	0.0308449	ENSGALG00010020357(RBP4A)
GO:0033860	regulation of NAD(P)H oxidase activity	0.0308449	ENSGALG00010010116(DRD5)
GO:0034239	regulation of macrophage fusion	0.0308449	ENSGALG00010013013(DCSTAMP)
GO:0034241	positive regulation of macrophage fusion	0.0308449	ENSGALG00010013013(DCSTAMP)
GO:0034633	retinol transport	0.0308449	ENSGALG00010020357(RBP4A)
GO:0035993	deltoid tuberosity development	0.0308449	ENSGALG00010009458(SCX)
GO:0045924	regulation of female receptivity	0.0308449	ENSGALG00010010116(DRD5)
GO:0046813	receptor-mediated virion attachment to host cell	0.0308449	ENSGALG00010001524(ACE2)
GO:0048104	establishment of body hair or bristle planar orientation	0.0308449	ENSGALG00010008275(CELSR1)
GO:0048105	establishment of body hair planar orientation	0.0308449	ENSGALG00010008275(CELSR1)
GO:0051918	negative regulation of fibrinolysis	0.0308449	ENSGALG00010029213(APOH)
GO:0060005	vestibular reflex	0.0308449	ENSGALG00010004577(ZPLD1)
GO:0060180	female mating behavior	0.0308449	ENSGALG00010010116(DRD5)
GO:0060452	positive regulation of cardiac muscle contraction	0.0308449	ENSGALG00010001524(ACE2)
GO:1902731	negative regulation of chondrocyte proliferation	0.0308449	ENSGALG00010009284(CCN3)
GO:1903210	glomerular visceral epithelial cell apoptotic process	0.0308449	ENSGALG00010026939(PLA2G1B)
GO:1904271	L-proline import across plasma membrane	0.0308449	ENSGALG00010001524(ACE2)
GO:1904555	L-proline transmembrane transport	0.0308449	ENSGALG00010001524(ACE2)
GO:1905647	proline import across plasma membrane	0.0308449	ENSGALG00010001524(ACE2)
GO:1990523	bone regeneration	0.0308449	ENSGALG00010009284(CCN3)
GO:1990705	cholangiocyte proliferation	0.0308449	ENSGALG00010007934(PKHD1)
GO:0003044	regulation of systemic arterial blood pressure mediated by a chemical signal	0.0317271	ENSGALG00010001524(ACE2);ENSGALG00010010116(DRD5)
GO:0002526	acute inflammatory response	0.0339394	ENSGALG00010016067(AHSG);ENSGALG00010016709(DNASE1)
GO:0050829	defense response to Gram-negative bacterium	0.0339394	ENSGALG00010011448(AvBD10);ENSGALG00010011983(LYZ)
GO:0062237	protein localization to postsynapse	0.0339394	ENSGALG00010005015(NRXN3);ENSGALG00010009216(NSG1)
GO:1903539	protein localization to postsynaptic membrane	0.0339394	ENSGALG00010005015(NRXN3);ENSGALG00010009216(NSG1)
GO:0071805	potassium ion transmembrane transport	0.0363019	ENSGALG00010010298(KCNIP4);ENSGALG00010010619(LRRC52);ENSGALG00010021012(KCNIP2);ENSGALG00010028481(Kcnv2)
GO:0010927	cellular component assembly involved in morphogenesis	0.0375328	ENSGALG00010001850(MYOM2);ENSGALG00010005444(ACTC1);ENSGALG00010019009(NRAP)
GO:0048705	skeletal system morphogenesis	0.0380001	ENSGALG00010009458(SCX);ENSGALG00010011770(CHST11);ENSGALG00010016463(FREM1);ENSGALG00010023485(BARX2);ENSGALG00010027653(WNT7A)
GO:0031099	regeneration	0.0402443	ENSGALG00010009284(CCN3);ENSGALG00010026105(CNTF);ENSGALG00010027653(WNT7A)
GO:0046903	secretion	0.0409117	ENSGALG00010001347(MYOM1);ENSGALG00010005015(NRXN3);ENSGALG00010009121(SYCN);ENSGALG00010009284(CCN3);ENSGALG00010010732(CCKAR);ENSGALG00010020357(RBP4A);ENSGALG00010021021(GCG);ENSGALG00010026939(PLA2G1B);ENSGALG00010027653(WNT7A);ENSGALG00010028826(CEL)
GO:0001555	oocyte growth	0.0409153	ENSGALG00010020357(RBP4A)
GO:0001976	nervous system process involved in regulation of systemic arterial blood pressure	0.0409153	ENSGALG00010001524(ACE2)
GO:0001993	regulation of systemic arterial blood pressure by norepinephrine-epinephrine	0.0409153	ENSGALG00010010116(DRD5)
GO:0002758	innate immune response-activating signal transduction	0.0409153	MSTRG.16785(PSMC4)
GO:0006651	diacylglycerol biosynthetic process	0.0409153	ENSGALG00010023597(MOGAT1)
GO:0007597	blood coagulation, intrinsic pathway	0.0409153	ENSGALG00010029213(APOH)
GO:0014834	skeletal muscle satellite cell maintenance involved in skeletal muscle regeneration	0.0409153	ENSGALG00010027653(WNT7A)
GO:0015677	copper ion import	0.0409153	ENSGALG00010004483(STEAP4)
GO:0015827	tryptophan transport	0.0409153	ENSGALG00010001524(ACE2)
GO:0019062	virion attachment to host cell	0.0409153	ENSGALG00010001524(ACE2)
GO:0030240	skeletal muscle thin filament assembly	0.0409153	ENSGALG00010005444(ACTC1)
GO:0033292	T-tubule organization	0.0409153	ENSGALG00010027714(SYPL2)
GO:0034238	macrophage fusion	0.0409153	ENSGALG00010013013(DCSTAMP)
GO:0042756	drinking behavior	0.0409153	ENSGALG00010001524(ACE2)
GO:0043252	sodium-independent organic anion transport	0.0409153	ENSGALG00010011816(SLCO1B1)
GO:0044650	adhesion of symbiont to host cell	0.0409153	ENSGALG00010001524(ACE2)
GO:0045989	positive regulation of striated muscle contraction	0.0409153	ENSGALG00010001524(ACE2)
GO:0046668	regulation of retinal cell programmed cell death	0.0409153	ENSGALG00010026105(CNTF)
GO:0046864	isoprenoid transport	0.0409153	ENSGALG00010020357(RBP4A)
GO:0046865	terpenoid transport	0.0409153	ENSGALG00010020357(RBP4A)
GO:0046958	nonassociative learning	0.0409153	ENSGALG00010010116(DRD5)
GO:0048022	negative regulation of melanin biosynthetic process	0.0409153	ENSGALG00010008451(OPN3)
GO:0048680	positive regulation of axon regeneration	0.0409153	ENSGALG00010026105(CNTF)
GO:0051005	negative regulation of lipoprotein lipase activity	0.0409153	ENSGALG00010023885(ANGPTL3)
GO:0051006	positive regulation of lipoprotein lipase activity	0.0409153	ENSGALG00010029213(APOH)
GO:0051917	regulation of fibrinolysis	0.0409153	ENSGALG00010029213(APOH)
GO:0060054	positive regulation of epithelial cell proliferation involved in wound healing	0.0409153	ENSGALG00010027653(WNT7A)
GO:0060600	dichotomous subdivision of an epithelial terminal unit	0.0409153	ENSGALG00010008275(CELSR1)
GO:0061113	pancreas morphogenesis	0.0409153	ENSGALG00010023813(CELA1)
GO:0061365	positive regulation of triglyceride lipase activity	0.0409153	ENSGALG00010029213(APOH)
GO:0070572	positive regulation of neuron projection regeneration	0.0409153	ENSGALG00010026105(CNTF)
GO:0070942	neutrophil mediated cytotoxicity	0.0409153	ENSGALG00010016709(DNASE1)
GO:0097325	melanocyte proliferation	0.0409153	ENSGALG00010003320(OR51E2)
GO:1900377	negative regulation of secondary metabolite biosynthetic process	0.0409153	ENSGALG00010008451(OPN3)
GO:1904158	axonemal central apparatus assembly	0.0409153	ENSGALG00010002523(DNAJB13)
GO:1904849	positive regulation of cell chemotaxis to fibroblast growth factor	0.0409153	ENSGALG00010013552(FGF16)
GO:2000543	positive regulation of gastrulation	0.0409153	ENSGALG00010009458(SCX)
GO:2000546	positive regulation of endothelial cell chemotaxis to fibroblast growth factor	0.0409153	ENSGALG00010013552(FGF16)
GO:0015849	organic acid transport	0.0411742	ENSGALG00010001524(ACE2);ENSGALG00010011816(SLCO1B1);ENSGALG00010012956(FABP3);ENSGALG00010015869(SLC7A2);ENSGALG00010026939(PLA2G1B)
GO:0043627	response to estrogen	0.043359	ENSGALG00010020357(RBP4A);ENSGALG00010027653(WNT7A)
GO:0051293	establishment of spindle localization	0.043359	ENSGALG00010003178(CENPA);ENSGALG00010007934(PKHD1)
GO:0061061	muscle structure development	0.0438561	ENSGALG00010001850(MYOM2);ENSGALG00010005444(ACTC1);ENSGALG00010009284(CCN3);ENSGALG00010009458(SCX);ENSGALG00010019009(NRAP);ENSGALG00010023485(BARX2);ENSGALG00010026105(CNTF);ENSGALG00010027714(SYPL2)
GO:0008219	cell death	0.044844	ENSGALG00010005070(ALB);ENSGALG00010005444(ACTC1);ENSGALG00010007934(PKHD1);ENSGALG00010008451(OPN3);ENSGALG00010009216(NSG1);ENSGALG00010009284(CCN3);ENSGALG00010009458(SCX);ENSGALG00010010290(NRBP2);ENSGALG00010011770(CHST11);ENSGALG00010016709(DNASE1);ENSGALG00010021021(GCG);ENSGALG00010021199(TMEM258);ENSGALG00010026105(CNTF);ENSGALG00010026939(PLA2G1B);ENSGALG00010027653(WNT7A);ENSGALG000100…
GO:0099054	presynapse assembly	0.0458494	ENSGALG00010018398(LRFN5);ENSGALG00010027653(WNT7A)
GO:0009887	animal organ morphogenesis	0.0469842	ENSGALG00010004229(PTF1A);ENSGALG00010005444(ACTC1);ENSGALG00010007934(PKHD1);ENSGALG00010008275(CELSR1);ENSGALG00010009458(SCX);ENSGALG00010011770(CHST11);ENSGALG00010016463(FREM1);ENSGALG00010023485(BARX2);ENSGALG00010023813(CELA1);ENSGALG00010024725(GCNT3);ENSGALG00010026105(CNTF);ENSGALG00010027653(WNT7A)
GO:0050714	positive regulation of protein secretion	0.0474444	ENSGALG00010001347(MYOM1);ENSGALG00010020357(RBP4A);ENSGALG00010021021(GCG)
GO:0003964	RNA-directed DNA polymerase activity	9.03758e-07	ENSGALG00010000107(pol);ENSGALG00010003264(pol);ENSGALG00010007387(gag-pol);ENSGALG00010009067(gag-pol);ENSGALG00010013544(pol);ENSGALG00010015339(pol)
GO:0034061	DNA polymerase activity	1.20364e-05	ENSGALG00010000107(pol);ENSGALG00010003264(pol);ENSGALG00010007387(gag-pol);ENSGALG00010009067(gag-pol);ENSGALG00010013544(pol);ENSGALG00010015339(pol)
GO:0008241	peptidyl-dipeptidase activity	0.000111031	ENSGALG00010001524(ACE2);ENSGALG00010023369(ACE)
GO:0015459	potassium channel regulator activity	0.000149256	ENSGALG00010010298(KCNIP4);ENSGALG00010010619(LRRC52);ENSGALG00010021012(KCNIP2);ENSGALG00010023673(SGK2)
GO:0004175	endopeptidase activity	0.000174412	ENSGALG00010000107(pol);ENSGALG00010000813(KLK15);ENSGALG00010001524(ACE2);ENSGALG00010003264(pol);ENSGALG00010012182(CTSEAL);ENSGALG00010013544(pol);ENSGALG00010015339(pol);ENSGALG00010020939(CTRC);ENSGALG00010023364(CTRB1);ENSGALG00010023371(CTRB2);ENSGALG00010023541(PRSS2);ENSGALG00010023813(CELA1)
GO:0008233	peptidase activity	0.000236024	ENSGALG00010000107(pol);ENSGALG00010000813(KLK15);ENSGALG00010001524(ACE2);ENSGALG00010003264(pol);ENSGALG00010006552(CPA2);ENSGALG00010006574(CPA1);ENSGALG00010012182(CTSEAL);ENSGALG00010013544(pol);ENSGALG00010015339(pol);ENSGALG00010020939(CTRC);ENSGALG00010023364(CTRB1);ENSGALG00010023369(ACE);ENSGALG00010023371(CTRB2);ENSGALG00010023541(PRSS2);ENSGALG00010023813(CELA1)
GO:0004190	aspartic-type endopeptidase activity	0.000330678	ENSGALG00010000107(pol);ENSGALG00010003264(pol);ENSGALG00010012182(CTSEAL);ENSGALG00010013544(pol);ENSGALG00010015339(pol)
GO:0070001	aspartic-type peptidase activity	0.000330678	ENSGALG00010000107(pol);ENSGALG00010003264(pol);ENSGALG00010012182(CTSEAL);ENSGALG00010013544(pol);ENSGALG00010015339(pol)
GO:0016893	endonuclease activity, active with either ribo- or deoxyribonucleic acids and producing 5'-phosphomonoesters	0.000562197	ENSGALG00010003264(pol);ENSGALG00010007387(gag-pol);ENSGALG00010009067(gag-pol);ENSGALG00010011882(pol);ENSGALG00010013544(pol);ENSGALG00010016709(DNASE1)
GO:0099106	ion channel regulator activity	0.000802189	ENSGALG00010005015(NRXN3);ENSGALG00010010298(KCNIP4);ENSGALG00010010619(LRRC52);ENSGALG00010021012(KCNIP2);ENSGALG00010023673(SGK2)
GO:0004519	endonuclease activity	0.000981423	ENSGALG00010000123(APEX1);ENSGALG00010003264(pol);ENSGALG00010007387(gag-pol);ENSGALG00010009067(gag-pol);ENSGALG00010011882(pol);ENSGALG00010013544(pol);ENSGALG00010016709(DNASE1)
GO:0016247	channel regulator activity	0.00117132	ENSGALG00010005015(NRXN3);ENSGALG00010010298(KCNIP4);ENSGALG00010010619(LRRC52);ENSGALG00010021012(KCNIP2);ENSGALG00010023673(SGK2)
GO:0004523	RNA-DNA hybrid ribonuclease activity	0.00131852	ENSGALG00010003264(pol);ENSGALG00010007387(gag-pol);ENSGALG00010009067(gag-pol);ENSGALG00010011882(pol);ENSGALG00010013544(pol)
GO:0061135	endopeptidase regulator activity	0.00137161	ENSGALG00010000616(PSENEN);ENSGALG00010009520(SPINK4);ENSGALG00010015776(SPOCK1);ENSGALG00010016067(AHSG);ENSGALG00010016177(Hrg);ENSGALG00010023042(Ovos)
GO:0004252	serine-type endopeptidase activity	0.00149869	ENSGALG00010000813(KLK15);ENSGALG00010020939(CTRC);ENSGALG00010023364(CTRB1);ENSGALG00010023371(CTRB2);ENSGALG00010023541(PRSS2);ENSGALG00010023813(CELA1)
GO:0004869	cysteine-type endopeptidase inhibitor activity	0.00198981	ENSGALG00010015776(SPOCK1);ENSGALG00010016067(AHSG);ENSGALG00010016177(Hrg)
GO:0016779	nucleotidyltransferase activity	0.00209883	ENSGALG00010000107(pol);ENSGALG00010003264(pol);ENSGALG00010007387(gag-pol);ENSGALG00010009067(gag-pol);ENSGALG00010013544(pol);ENSGALG00010015339(pol)
GO:0008236	serine-type peptidase activity	0.00245955	ENSGALG00010000813(KLK15);ENSGALG00010020939(CTRC);ENSGALG00010023364(CTRB1);ENSGALG00010023371(CTRB2);ENSGALG00010023541(PRSS2);ENSGALG00010023813(CELA1)
GO:1901618	organic hydroxy compound transmembrane transporter activity	0.00280989	ENSGALG00010011816(SLCO1B1);ENSGALG00010018170(SLC5A11);ENSGALG00010020357(RBP4A)
GO:0017171	serine hydrolase activity	0.00286508	ENSGALG00010000813(KLK15);ENSGALG00010020939(CTRC);ENSGALG00010023364(CTRB1);ENSGALG00010023371(CTRB2);ENSGALG00010023541(PRSS2);ENSGALG00010023813(CELA1)
GO:0016891	endoribonuclease activity, producing 5'-phosphomonoesters	0.00289376	ENSGALG00010003264(pol);ENSGALG00010007387(gag-pol);ENSGALG00010009067(gag-pol);ENSGALG00010011882(pol);ENSGALG00010013544(pol)
GO:0016918	retinal binding	0.00298178	ENSGALG00010008451(OPN3);ENSGALG00010020357(RBP4A)
GO:0061134	peptidase regulator activity	0.00395878	ENSGALG00010000616(PSENEN);ENSGALG00010009520(SPINK4);ENSGALG00010015776(SPOCK1);ENSGALG00010016067(AHSG);ENSGALG00010016177(Hrg);ENSGALG00010023042(Ovos)
GO:0004180	carboxypeptidase activity	0.00418727	ENSGALG00010001524(ACE2);ENSGALG00010006552(CPA2);ENSGALG00010006574(CPA1)
GO:0004518	nuclease activity	0.00594177	ENSGALG00010000123(APEX1);ENSGALG00010003264(pol);ENSGALG00010007387(gag-pol);ENSGALG00010009067(gag-pol);ENSGALG00010011882(pol);ENSGALG00010013544(pol);ENSGALG00010016709(DNASE1)
GO:0004521	endoribonuclease activity	0.00596397	ENSGALG00010003264(pol);ENSGALG00010007387(gag-pol);ENSGALG00010009067(gag-pol);ENSGALG00010011882(pol);ENSGALG00010013544(pol)
GO:0004866	endopeptidase inhibitor activity	0.00596397	ENSGALG00010009520(SPINK4);ENSGALG00010015776(SPOCK1);ENSGALG00010016067(AHSG);ENSGALG00010016177(Hrg);ENSGALG00010023042(Ovos)
GO:0140097	catalytic activity, acting on DNA	0.00693171	ENSGALG00010000107(pol);ENSGALG00010003264(pol);ENSGALG00010007387(gag-pol);ENSGALG00010009067(gag-pol);ENSGALG00010013544(pol);ENSGALG00010015339(pol);ENSGALG00010016709(DNASE1)
GO:0008238	exopeptidase activity	0.00706508	ENSGALG00010001524(ACE2);ENSGALG00010006552(CPA2);ENSGALG00010006574(CPA1);ENSGALG00010023369(ACE)
GO:0140272	exogenous protein binding	0.00802374	ENSGALG00010001524(ACE2);ENSGALG00010005070(ALB)
GO:0030414	peptidase inhibitor activity	0.00828638	ENSGALG00010009520(SPINK4);ENSGALG00010015776(SPOCK1);ENSGALG00010016067(AHSG);ENSGALG00010016177(Hrg);ENSGALG00010023042(Ovos)
GO:0004509	steroid 21-monooxygenase activity	0.0105765	ENSGALG00010003186(CYP21A1)
GO:0031839	type 1 neuromedin U receptor binding	0.0105765	ENSGALG00010013308(NMU)
GO:0031840	type 2 neuromedin U receptor binding	0.0105765	ENSGALG00010013308(NMU)
GO:0033735	aspartate dehydrogenase activity	0.0105765	ENSGALG00010000571(aspdh)
GO:0033971	hydroxyisourate hydrolase activity	0.0105765	ENSGALG00010008116(URAH)
GO:0042922	neuromedin U receptor binding	0.0105765	ENSGALG00010013308(NMU)
GO:0047225	acetylgalactosaminyl-O-glycosyl-glycoprotein beta-1,6-N-acetylglucosaminyltransferase activity	0.0105765	ENSGALG00010024725(GCNT3)
GO:0062062	oligosaccharyltransferase complex binding	0.0105765	ENSGALG00010021199(TMEM258)
GO:1902444	riboflavin binding	0.0105765	ENSGALG00010026367(RBP)
GO:1903981	enterobactin binding	0.0105765	ENSGALG00010005070(ALB)
GO:0005501	retinoid binding	0.0106531	ENSGALG00010008451(OPN3);ENSGALG00010020357(RBP4A)
GO:0019840	isoprenoid binding	0.0106531	ENSGALG00010008451(OPN3);ENSGALG00010020357(RBP4A)
GO:0016787	hydrolase activity	0.0157229	ENSGALG00010000107(pol);ENSGALG00010000123(APEX1);ENSGALG00010000813(KLK15);ENSGALG00010001524(ACE2);ENSGALG00010003264(pol);ENSGALG00010006552(CPA2);ENSGALG00010006574(CPA1);ENSGALG00010007387(gag-pol);ENSGALG00010008076(SI);ENSGALG00010008116(URAH);ENSGALG00010009067(gag-pol);ENSGALG00010011790(AMY2A);ENSGALG00010011882(pol);ENSGALG00010011983(LYZ);ENSGALG00010012182(CTSEAL);ENSGALG00010012497(…
GO:0004540	ribonuclease activity	0.0193677	ENSGALG00010003264(pol);ENSGALG00010007387(gag-pol);ENSGALG00010009067(gag-pol);ENSGALG00010011882(pol);ENSGALG00010013544(pol)
GO:0005504	fatty acid binding	0.0204444	ENSGALG00010005070(ALB);ENSGALG00010012956(FABP3)
GO:0000293	ferric-chelate reductase activity	0.0210421	ENSGALG00010004483(STEAP4)
GO:0001588	dopamine neurotransmitter receptor activity, coupled via Gs	0.0210421	ENSGALG00010010116(DRD5)
GO:0004530	deoxyribonuclease I activity	0.0210421	ENSGALG00010016709(DNASE1)
GO:0004556	alpha-amylase activity	0.0210421	ENSGALG00010011790(AMY2A)
GO:0004951	cholecystokinin receptor activity	0.0210421	ENSGALG00010010732(CCKAR)
GO:0008823	cupric reductase activity	0.0210421	ENSGALG00010004483(STEAP4)
GO:0010945	CoA pyrophosphatase activity	0.0210421	ENSGALG00010021835(NUDT8)
GO:0016160	amylase activity	0.0210421	ENSGALG00010011790(AMY2A)
GO:0016231	beta-N-acetylglucosaminidase activity	0.0210421	ENSGALG00010011983(LYZ)
GO:0031769	glucagon receptor binding	0.0210421	ENSGALG00010021021(GCG)
GO:0032217	riboflavin transmembrane transporter activity	0.0210421	ENSGALG00010026367(RBP)
GO:0050659	N-acetylgalactosamine 4-sulfate 6-O-sulfotransferase activity	0.0210421	ENSGALG00010011770(CHST11)
GO:0052851	ferric-chelate reductase (NADPH) activity	0.0210421	ENSGALG00010004483(STEAP4)
GO:0060230	lipoprotein lipase activator activity	0.0210421	ENSGALG00010029213(APOH)
GO:0090482	vitamin transmembrane transporter activity	0.0242951	ENSGALG00010020357(RBP4A);ENSGALG00010026367(RBP)
GO:0020037	heme binding	0.0275702	ENSGALG00010003186(CYP21A1);ENSGALG00010004483(STEAP4);ENSGALG00010017917(CYP2AB5);ENSGALG00010022419(DUOX2)
GO:0004181	metallocarboxypeptidase activity	0.0284167	ENSGALG00010006552(CPA2);ENSGALG00010006574(CPA1)
GO:0001733	galactosylceramide sulfotransferase activity	0.0313977	ENSGALG00010024727(GAL3ST2)
GO:0004144	diacylglycerol O-acyltransferase activity	0.0313977	ENSGALG00010023597(MOGAT1)
GO:0005250	A-type (transient outward) potassium channel activity	0.0313977	ENSGALG00010021012(KCNIP2)
GO:0005365	myo-inositol transmembrane transporter activity	0.0313977	ENSGALG00010018170(SLC5A11)
GO:0005412	glucose:sodium symporter activity	0.0313977	ENSGALG00010018170(SLC5A11)
GO:0034632	retinol transmembrane transporter activity	0.0313977	ENSGALG00010020357(RBP4A)
GO:0047756	chondroitin 4-sulfotransferase activity	0.0313977	ENSGALG00010011770(CHST11)
GO:0050694	galactose 3-O-sulfotransferase activity	0.0313977	ENSGALG00010024727(GAL3ST2)
GO:0046906	tetrapyrrole binding	0.0318314	ENSGALG00010003186(CYP21A1);ENSGALG00010004483(STEAP4);ENSGALG00010017917(CYP2AB5);ENSGALG00010022419(DUOX2)
GO:0003796	lysozyme activity	0.0416446	ENSGALG00010011983(LYZ)
GO:0003846	2-acylglycerol O-acyltransferase activity	0.0416446	ENSGALG00010023597(MOGAT1)
GO:0004859	phospholipase inhibitor activity	0.0416446	ENSGALG00010023885(ANGPTL3)
GO:0005503	all-trans retinal binding	0.0416446	ENSGALG00010008451(OPN3)
GO:0005527	macrolide binding	0.0416446	ENSGALG00010005070(ALB)
GO:0015347	sodium-independent organic anion transmembrane transporter activity	0.0416446	ENSGALG00010011816(SLCO1B1)
GO:0015643	toxic substance binding	0.0416446	ENSGALG00010005070(ALB)
GO:0015665	alcohol transmembrane transporter activity	0.0416446	ENSGALG00010020357(RBP4A)
GO:0016723	oxidoreductase activity, acting on metal ions, NAD or NADP as acceptor	0.0416446	ENSGALG00010004483(STEAP4)
GO:0019841	retinol binding	0.0416446	ENSGALG00010020357(RBP4A)
GO:0099104	potassium channel activator activity	0.0416446	ENSGALG00010010619(LRRC52)
GO:0005615	extracellular space	4.43757e-07	ENSGALG00010001524(ACE2);ENSGALG00010005070(ALB);ENSGALG00010006574(CPA1);ENSGALG00010007934(PKHD1);ENSGALG00010009520(SPINK4);ENSGALG00010011448(AvBD10);ENSGALG00010011816(SLCO1B1);ENSGALG00010011983(LYZ);ENSGALG00010012854(LECT2);ENSGALG00010015776(SPOCK1);ENSGALG00010016067(AHSG);ENSGALG00010020357(RBP4A);ENSGALG00010021021(GCG);ENSGALG00010023042(Ovos);ENSGALG00010023541(PRSS2);ENSGALG0001002…
GO:0005576	extracellular region	8.3912e-07	ENSGALG00010001524(ACE2);ENSGALG00010005070(ALB);ENSGALG00010006552(CPA2);ENSGALG00010006574(CPA1);ENSGALG00010007934(PKHD1);ENSGALG00010008928(CFC1);ENSGALG00010009284(CCN3);ENSGALG00010009520(SPINK4);ENSGALG00010011448(AvBD10);ENSGALG00010011816(SLCO1B1);ENSGALG00010011983(LYZ);ENSGALG00010012854(LECT2);ENSGALG00010013308(NMU);ENSGALG00010015776(SPOCK1);ENSGALG00010016067(AHSG);ENSGALG000100167…
GO:0008076	voltage-gated potassium channel complex	0.0017772	ENSGALG00010010298(KCNIP4);ENSGALG00010010619(LRRC52);ENSGALG00010021012(KCNIP2);ENSGALG00010028481(Kcnv2)
GO:0034705	potassium channel complex	0.00266761	ENSGALG00010010298(KCNIP4);ENSGALG00010010619(LRRC52);ENSGALG00010021012(KCNIP2);ENSGALG00010028481(Kcnv2)
GO:0031430	M band	0.00318928	ENSGALG00010001347(MYOM1);ENSGALG00010001850(MYOM2)
GO:1990351	transporter complex	0.00807351	ENSGALG00010000037(ND6);ENSGALG00010010298(KCNIP4);ENSGALG00010010619(LRRC52);ENSGALG00010015096(GABRE);ENSGALG00010021012(KCNIP2);ENSGALG00010028368(TIMM13);ENSGALG00010028481(Kcnv2)
GO:0031672	A band	0.00822211	ENSGALG00010001347(MYOM1);ENSGALG00010001850(MYOM2)
GO:0034998	oligosaccharyltransferase I complex	0.00865393	ENSGALG00010021199(TMEM258)
GO:0043505	CENP-A containing nucleosome	0.00865393	ENSGALG00010003178(CENPA)
GO:0060418	yolk plasma	0.00865393	ENSGALG00010020357(RBP4A)
GO:0061638	CENP-A containing chromatin	0.00865393	ENSGALG00010003178(CENPA)
GO:0030017	sarcomere	0.00955965	ENSGALG00010001347(MYOM1);ENSGALG00010001850(MYOM2);ENSGALG00010005444(ACTC1);ENSGALG00010019009(NRAP)
GO:0070062	extracellular exosome	0.0137608	ENSGALG00010005070(ALB);ENSGALG00010007934(PKHD1);ENSGALG00010020357(RBP4A)
GO:0009986	cell surface	0.0143586	ENSGALG00010001524(ACE2);ENSGALG00010008928(CFC1);ENSGALG00010013013(DCSTAMP);ENSGALG00010018398(LRFN5);ENSGALG00010023885(ANGPTL3);ENSGALG00010026939(PLA2G1B);ENSGALG00010027653(WNT7A);ENSGALG00010029213(APOH)
GO:0030016	myofibril	0.0151642	ENSGALG00010001347(MYOM1);ENSGALG00010001850(MYOM2);ENSGALG00010005444(ACTC1);ENSGALG00010019009(NRAP)
GO:0043292	contractile fiber	0.0170773	ENSGALG00010001347(MYOM1);ENSGALG00010001850(MYOM2);ENSGALG00010005444(ACTC1);ENSGALG00010019009(NRAP)
GO:0034506	chromosome, centromeric core domain	0.0172337	ENSGALG00010003178(CENPA)
GO:0060417	yolk	0.0172337	ENSGALG00010020357(RBP4A)
GO:1903561	extracellular vesicle	0.0194231	ENSGALG00010005070(ALB);ENSGALG00010007934(PKHD1);ENSGALG00010020357(RBP4A)
GO:0005921	gap junction	0.0195441	ENSGALG00010005967(GJD2);ENSGALG00010009284(CCN3)
GO:1902495	transmembrane transporter complex	0.0205617	ENSGALG00010000037(ND6);ENSGALG00010010298(KCNIP4);ENSGALG00010010619(LRRC52);ENSGALG00010015096(GABRE);ENSGALG00010021012(KCNIP2);ENSGALG00010028481(Kcnv2)
GO:0043230	extracellular organelle	0.0210112	ENSGALG00010005070(ALB);ENSGALG00010007934(PKHD1);ENSGALG00010020357(RBP4A)
GO:0065010	extracellular membrane-bounded organelle	0.0210112	ENSGALG00010005070(ALB);ENSGALG00010007934(PKHD1);ENSGALG00010020357(RBP4A)
GO:0031526	brush border membrane	0.0210548	ENSGALG00010001524(ACE2);ENSGALG00010010116(DRD5)
GO:0034702	ion channel complex	0.021672	ENSGALG00010010298(KCNIP4);ENSGALG00010010619(LRRC52);ENSGALG00010015096(GABRE);ENSGALG00010021012(KCNIP2);ENSGALG00010028481(Kcnv2)
GO:0005930	axoneme	0.0252851	ENSGALG00010002523(DNAJB13);ENSGALG00010008045(DCDC2);ENSGALG00010022592(CCDC65)
GO:0097014	ciliary plasm	0.0252851	ENSGALG00010002523(DNAJB13);ENSGALG00010008045(DCDC2);ENSGALG00010022592(CCDC65)
GO:0030054	cell junction	0.0276972	ENSGALG00010005015(NRXN3);ENSGALG00010005444(ACTC1);ENSGALG00010005967(GJD2);ENSGALG00010008932(VASP);ENSGALG00010009216(NSG1);ENSGALG00010009284(CCN3);ENSGALG00010012497(PLCXD3);ENSGALG00010013308(NMU);ENSGALG00010015096(GABRE);ENSGALG00010015869(SLC7A2);ENSGALG00010018398(LRFN5);ENSGALG00010019009(NRAP);ENSGALG00010019474(TMEM163);ENSGALG00010026630(XIRP1);ENSGALG00010027653(WNT7A);ENSGALG00010…
GO:0005927	muscle tendon junction	0.0341733	ENSGALG00010019009(NRAP)
GO:0042588	zymogen granule	0.0341733	ENSGALG00010016709(DNASE1)
GO:0042719	mitochondrial intermembrane space protein transporter complex	0.0341733	ENSGALG00010028368(TIMM13)
GO:0097224	sperm connecting piece	0.0341733	ENSGALG00010002523(DNAJB13)
GO:0098797	plasma membrane protein complex	0.0359956	ENSGALG00010000616(PSENEN);ENSGALG00010005967(GJD2);ENSGALG00010010298(KCNIP4);ENSGALG00010010619(LRRC52);ENSGALG00010014697(--);ENSGALG00010021012(KCNIP2);ENSGALG00010028481(Kcnv2)
GO:0034703	cation channel complex	0.0410795	ENSGALG00010010298(KCNIP4);ENSGALG00010010619(LRRC52);ENSGALG00010021012(KCNIP2);ENSGALG00010028481(Kcnv2)
GO:0070765	gamma-secretase complex	0.0425344	ENSGALG00010000616(PSENEN)
GO:0045202	synapse	0.0472708	ENSGALG00010005015(NRXN3);ENSGALG00010005444(ACTC1);ENSGALG00010005967(GJD2);ENSGALG00010009216(NSG1);ENSGALG00010012497(PLCXD3);ENSGALG00010013308(NMU);ENSGALG00010015096(GABRE);ENSGALG00010018398(LRFN5);ENSGALG00010019474(TMEM163);ENSGALG00010027653(WNT7A);ENSGALG00010027714(SYPL2)
