# Supplementary material for: Integrated transcriptomic and metabolomic analysis reveals key regulatory genes and pathways associated with feed conversion efficiency in Tianchang Sanhuang chicken
Source: Poult Sci. 2025 Sep 27;104(12):105912. doi: 10.1016/j.psj.2025.105912 (PMC12523079; doi:10.1016/j.psj.2025.105912)
Supplement: Supplementary file 1 [file mmc1.zip › Supplementary Table S7.xls]

## Sheet: Sheet1
Table S7 KEGG pathway enrichment analysis of differentially expressed genes (DEGs) between low-RFI and high-RFI groups
KEGG_A_class	KEGG_B_class	Pathway	Pvalue	Pathway ID	Genes
Human Diseases	Immune disease	Allograft rejection	4.36279e-06	ko05330	ENSGALG00010002303(CD1C);ENSGALG00010003520(IGHV3-23);ENSGALG00010003556(IGHV3-23);ENSGALG00010003641(IGHV3-53);ENSGALG00010003707(IGHV3-23);ENSGALG00010003715(IGHV3-30);ENSGALG00010003796(Mr1)
Human Diseases	Cardiovascular disease	Viral myocarditis	6.42377e-06	ko05416	ENSGALG00010002303(CD1C);ENSGALG00010003520(IGHV3-23);ENSGALG00010003556(IGHV3-23);ENSGALG00010003641(IGHV3-53);ENSGALG00010003707(IGHV3-23);ENSGALG00010003715(IGHV3-30);ENSGALG00010003796(Mr1)
Human Diseases	Infectious disease: viral	Epstein-Barr virus infection	6.82238e-06	ko05169	ENSGALG00010002303(CD1C);ENSGALG00010003520(IGHV3-23);ENSGALG00010003556(IGHV3-23);ENSGALG00010003641(IGHV3-53);ENSGALG00010003707(IGHV3-23);ENSGALG00010003715(IGHV3-30);ENSGALG00010003796(Mr1);MSTRG.16785(PSMC4)
Human Diseases	Immune disease	Autoimmune thyroid disease	1.09886e-05	ko05320	ENSGALG00010002303(CD1C);ENSGALG00010003520(IGHV3-23);ENSGALG00010003556(IGHV3-23);ENSGALG00010003641(IGHV3-53);ENSGALG00010003707(IGHV3-23);ENSGALG00010003715(IGHV3-30);ENSGALG00010003796(Mr1)
Human Diseases	Infectious disease: viral	Coronavirus disease - COVID-19	2.09841e-05	ko05171	ENSGALG00010001524(ACE2);ENSGALG00010003520(IGHV3-23);ENSGALG00010003556(IGHV3-23);ENSGALG00010003641(IGHV3-53);ENSGALG00010003707(IGHV3-23);ENSGALG00010003715(IGHV3-30);ENSGALG00010023369(ACE)
Organismal Systems	Digestive system	Pancreatic secretion	2.55529e-05	ko04972	ENSGALG00010006552(CPA2);ENSGALG00010006574(CPA1);ENSGALG00010023364(CTRB1);ENSGALG00010023371(CTRB2);ENSGALG00010026939(PLA2G1B)
Human Diseases	Immune disease	Primary immunodeficiency	0.000100848	ko05340	ENSGALG00010003520(IGHV3-23);ENSGALG00010003556(IGHV3-23);ENSGALG00010003641(IGHV3-53);ENSGALG00010003707(IGHV3-23);ENSGALG00010003715(IGHV3-30);ENSGALG00010017306(--)
Cellular Processes	Transport and catabolism	Phagosome	0.000124042	ko04145	ENSGALG00010002303(CD1C);ENSGALG00010003520(IGHV3-23);ENSGALG00010003556(IGHV3-23);ENSGALG00010003641(IGHV3-53);ENSGALG00010003707(IGHV3-23);ENSGALG00010003715(IGHV3-30);ENSGALG00010003796(Mr1);ENSGALG00010006126(MRC1);ENSGALG00010011020(SFTPA2)
Human Diseases	Infectious disease: parasitic	African trypanosomiasis	0.000141811	ko05143	ENSGALG00010003520(IGHV3-23);ENSGALG00010003556(IGHV3-23);ENSGALG00010003641(IGHV3-53);ENSGALG00010003707(IGHV3-23);ENSGALG00010003715(IGHV3-30)
Organismal Systems	Endocrine system	Thyroid hormone synthesis	0.000149142	ko04918	ENSGALG00010005070(ALB);ENSGALG00010022389(DUOXA1L);ENSGALG00010022419(DUOX2)
Organismal Systems	Immune system	Fc epsilon RI signaling pathway	0.000170589	ko04664	ENSGALG00010003520(IGHV3-23);ENSGALG00010003556(IGHV3-23);ENSGALG00010003641(IGHV3-53);ENSGALG00010003707(IGHV3-23);ENSGALG00010003715(IGHV3-30)
Human Diseases	Immune disease	Asthma	0.000170589	ko05310	ENSGALG00010003520(IGHV3-23);ENSGALG00010003556(IGHV3-23);ENSGALG00010003641(IGHV3-53);ENSGALG00010003707(IGHV3-23);ENSGALG00010003715(IGHV3-30)
Human Diseases	Infectious disease: parasitic	Amoebiasis	0.000186552	ko05146	ENSGALG00010003520(IGHV3-23);ENSGALG00010003556(IGHV3-23);ENSGALG00010003641(IGHV3-53);ENSGALG00010003707(IGHV3-23);ENSGALG00010003715(IGHV3-30)
Organismal Systems	Immune system	Fc gamma R-mediated phagocytosis	0.000221878	ko04666	ENSGALG00010003520(IGHV3-23);ENSGALG00010003556(IGHV3-23);ENSGALG00010003641(IGHV3-53);ENSGALG00010003707(IGHV3-23);ENSGALG00010003715(IGHV3-30)
Human Diseases	Infectious disease: parasitic	Leishmaniasis	0.000221878	ko05140	ENSGALG00010003520(IGHV3-23);ENSGALG00010003556(IGHV3-23);ENSGALG00010003641(IGHV3-53);ENSGALG00010003707(IGHV3-23);ENSGALG00010003715(IGHV3-30)
Human Diseases	Cardiovascular disease	Dilated cardiomyopathy	0.000221878	ko05414	ENSGALG00010003520(IGHV3-23);ENSGALG00010003556(IGHV3-23);ENSGALG00010003641(IGHV3-53);ENSGALG00010003707(IGHV3-23);ENSGALG00010003715(IGHV3-30)
Environmental Information Processing	Signal transduction	Phospholipase D signaling pathway	0.000241345	ko04072	ENSGALG00010003520(IGHV3-23);ENSGALG00010003556(IGHV3-23);ENSGALG00010003641(IGHV3-53);ENSGALG00010003707(IGHV3-23);ENSGALG00010003715(IGHV3-30)
Organismal Systems	Immune system	B cell receptor signaling pathway	0.000284154	ko04662	ENSGALG00010003520(IGHV3-23);ENSGALG00010003556(IGHV3-23);ENSGALG00010003641(IGHV3-53);ENSGALG00010003707(IGHV3-23);ENSGALG00010003715(IGHV3-30)
Organismal Systems	Immune system	Hematopoietic cell lineage	0.000290266	ko04640	ENSGALG00010003520(IGHV3-23);ENSGALG00010003556(IGHV3-23);ENSGALG00010003641(IGHV3-53);ENSGALG00010003707(IGHV3-23);ENSGALG00010003715(IGHV3-30);ENSGALG00010017306(--)
Human Diseases	Infectious disease: bacterial	Yersinia infection	0.000290266	ko05135	ENSGALG00010003520(IGHV3-23);ENSGALG00010003556(IGHV3-23);ENSGALG00010003641(IGHV3-53);ENSGALG00010003707(IGHV3-23);ENSGALG00010003715(IGHV3-30);ENSGALG00010017306(--)
Organismal Systems	Digestive system	Protein digestion and absorption	0.000416402	ko04974	ENSGALG00010001524(ACE2);ENSGALG00010006552(CPA2);ENSGALG00010006574(CPA1);ENSGALG00010023364(CTRB1);ENSGALG00010023371(CTRB2)
Human Diseases	Immune disease	Rheumatoid arthritis	0.000416402	ko05323	ENSGALG00010003520(IGHV3-23);ENSGALG00010003556(IGHV3-23);ENSGALG00010003641(IGHV3-53);ENSGALG00010003707(IGHV3-23);ENSGALG00010003715(IGHV3-30)
Environmental Information Processing	Signal transduction	NF-kappa B signaling pathway	0.000718493	ko04064	ENSGALG00010003520(IGHV3-23);ENSGALG00010003556(IGHV3-23);ENSGALG00010003641(IGHV3-53);ENSGALG00010003707(IGHV3-23);ENSGALG00010003715(IGHV3-30)
Organismal Systems	Immune system	Natural killer cell mediated cytotoxicity	0.000814587	ko04650	ENSGALG00010003520(IGHV3-23);ENSGALG00010003556(IGHV3-23);ENSGALG00010003641(IGHV3-53);ENSGALG00010003707(IGHV3-23);ENSGALG00010003715(IGHV3-30)
Human Diseases	Infectious disease: bacterial	Tuberculosis	0.00122775	ko05152	ENSGALG00010003520(IGHV3-23);ENSGALG00010003556(IGHV3-23);ENSGALG00010003641(IGHV3-53);ENSGALG00010003707(IGHV3-23);ENSGALG00010003715(IGHV3-30)
Environmental Information Processing	Signal transduction	PI3K-Akt signaling pathway	0.00137007	ko04151	ENSGALG00010003520(IGHV3-23);ENSGALG00010003556(IGHV3-23);ENSGALG00010003641(IGHV3-53);ENSGALG00010003707(IGHV3-23);ENSGALG00010003715(IGHV3-30)
Human Diseases	Infectious disease: bacterial	Staphylococcus aureus infection	0.00144563	ko05150	ENSGALG00010003520(IGHV3-23);ENSGALG00010003556(IGHV3-23);ENSGALG00010003641(IGHV3-53);ENSGALG00010003707(IGHV3-23);ENSGALG00010003715(IGHV3-30)
Human Diseases	Immune disease	Systemic lupus erythematosus	0.00160594	ko05322	ENSGALG00010003520(IGHV3-23);ENSGALG00010003556(IGHV3-23);ENSGALG00010003641(IGHV3-53);ENSGALG00010003707(IGHV3-23);ENSGALG00010003715(IGHV3-30)
Organismal Systems	Immune system	Intestinal immune network for IgA production	0.00177897	ko04672	ENSGALG00010003520(IGHV3-23);ENSGALG00010003556(IGHV3-23);ENSGALG00010003641(IGHV3-53);ENSGALG00010003707(IGHV3-23);ENSGALG00010003715(IGHV3-30)
Human Diseases	Infectious disease: bacterial	Pathogenic Escherichia coli infection	0.00187045	ko05130	ENSGALG00010003520(IGHV3-23);ENSGALG00010003556(IGHV3-23);ENSGALG00010003641(IGHV3-53);ENSGALG00010003707(IGHV3-23);ENSGALG00010003715(IGHV3-30)
Organismal Systems	Immune system	Neutrophil extracellular trap formation	0.0033972	ko04613	ENSGALG00010003520(IGHV3-23);ENSGALG00010003556(IGHV3-23);ENSGALG00010003641(IGHV3-53);ENSGALG00010003707(IGHV3-23);ENSGALG00010003715(IGHV3-30)
Metabolism	Carbohydrate metabolism	Starch and sucrose metabolism	0.00385838	ko00500	ENSGALG00010008060(--);ENSGALG00010008076(SI);ENSGALG00010011790(AMY2A)
Organismal Systems	Endocrine system	Renin-angiotensin system	0.00421338	ko04614	ENSGALG00010001524(ACE2);ENSGALG00010023369(ACE)
Environmental Information Processing	Signal transduction	Calcium signaling pathway	0.00731934	ko04020	ENSGALG00010003520(IGHV3-23);ENSGALG00010003556(IGHV3-23);ENSGALG00010003641(IGHV3-53);ENSGALG00010003707(IGHV3-23);ENSGALG00010003715(IGHV3-30);ENSGALG00010010116(DRD5);ENSGALG00010010732(CCKAR);ENSGALG00010013552(FGF16)
Organismal Systems	Immune system	Antigen processing and presentation	0.0127036	ko04612	ENSGALG00010002303(CD1C);ENSGALG00010003796(Mr1);ENSGALG00010017306(--)
Human Diseases	Neurodegenerative disease	Amyotrophic lateral sclerosis	0.0152723	ko05014	ENSGALG00010000037(ND6);ENSGALG00010013159(Ranbp2);ENSGALG00010016450(RGPD1);MSTRG.16785(PSMC4)
Human Diseases	Cancer: overview	Transcriptional misregulation in cancer	0.0154472	ko05202	ENSGALG00010003520(IGHV3-23);ENSGALG00010003556(IGHV3-23);ENSGALG00010003641(IGHV3-53);ENSGALG00010003707(IGHV3-23);ENSGALG00010003715(IGHV3-30)
Human Diseases	Immune disease	Graft-versus-host disease	0.0217893	ko05332	ENSGALG00010002303(CD1C);ENSGALG00010003796(Mr1)
Human Diseases	Neurodegenerative disease	Alzheimer disease	0.0290984	ko05010	ENSGALG00010000037(ND6);ENSGALG00010000616(PSENEN);MSTRG.16785(PSMC4)
Human Diseases	Endocrine and metabolic disease	Type I diabetes mellitus	0.0294668	ko04940	ENSGALG00010002303(CD1C);ENSGALG00010003796(Mr1)
Metabolism	Carbohydrate metabolism	Galactose metabolism	0.0499482	ko00052	ENSGALG00010008060(--);ENSGALG00010008076(SI)
Human Diseases	Cardiovascular disease	Diabetic cardiomyopathy	0.0576439	ko05415	ENSGALG00010000037(ND6);ENSGALG00010023369(ACE)
Human Diseases	Neurodegenerative disease	Prion disease	0.0602956	ko05020	ENSGALG00010000037(ND6);MSTRG.16785(PSMC4)
Human Diseases	Infectious disease: viral	Human cytomegalovirus infection	0.0657223	ko05163	ENSGALG00010002303(CD1C);ENSGALG00010003796(Mr1)
Organismal Systems	Digestive system	Fat digestion and absorption	0.0679937	ko04975	ENSGALG00010026939(PLA2G1B)
Human Diseases	Infectious disease: viral	Kaposi sarcoma-associated herpesvirus infection	0.0713064	ko05167	ENSGALG00010002303(CD1C);ENSGALG00010003796(Mr1)
Environmental Information Processing	Signaling molecules and interaction	Cell adhesion molecules	0.0742382	ko04514	ENSGALG00010002303(CD1C);ENSGALG00010003796(Mr1);ENSGALG00010005015(NRXN3);ENSGALG00010017306(--)
Organismal Systems	Immune system	Toll and Imd signaling pathway	0.0773277	ko04624	ENSGALG00010022419(DUOX2)
Human Diseases	Cancer: overview	Viral carcinogenesis	0.0799595	ko05203	ENSGALG00010002303(CD1C);ENSGALG00010003796(Mr1)
Human Diseases	Infectious disease: viral	Human immunodeficiency virus 1 infection	0.0919731	ko05170	ENSGALG00010002303(CD1C);ENSGALG00010003796(Mr1)
Environmental Information Processing	Signal transduction	cAMP signaling pathway	0.0950553	ko04024	ENSGALG00010001553(CNGA4);ENSGALG00010010116(DRD5)
Human Diseases	Infectious disease: viral	Human papillomavirus infection	0.0950553	ko05165	ENSGALG00010002303(CD1C);ENSGALG00010003796(Mr1)
Human Diseases	Infectious disease: viral	Human T-cell leukemia virus 1 infection	0.104476	ko05166	ENSGALG00010002303(CD1C);ENSGALG00010003796(Mr1)
Organismal Systems	Endocrine system	Renin secretion	0.104781	ko04924	ENSGALG00010023369(ACE)
Human Diseases	Cardiovascular disease	Hypertrophic cardiomyopathy	0.104781	ko05410	ENSGALG00010023369(ACE)
Human Diseases	Neurodegenerative disease	Parkinson disease	0.120709	ko05012	ENSGALG00010000037(ND6);MSTRG.16785(PSMC4)
Organismal Systems	Digestive system	Cholesterol metabolism	0.131429	ko04979	ENSGALG00010029213(APOH)
Metabolism	Lipid metabolism	Glycerolipid metabolism	0.134116	ko00561	ENSGALG00010023597(MOGAT1);ENSGALG00010028826(CEL)
Organismal Systems	Digestive system	Salivary secretion	0.140136	ko04970	ENSGALG00010011983(LYZ)
Environmental Information Processing	Signaling molecules and interaction	Neuroactive ligand-receptor interaction	0.145562	ko04080	ENSGALG00010010116(DRD5);ENSGALG00010010732(CCKAR);ENSGALG00010013308(NMU);ENSGALG00010015096(GABRE);ENSGALG00010021021(GCG);ENSGALG00010023541(PRSS2)
Organismal Systems	Nervous system	Dopaminergic synapse	0.148758	ko04728	ENSGALG00010010116(DRD5)
Human Diseases	Neurodegenerative disease	Huntington disease	0.154812	ko05016	ENSGALG00010000037(ND6);MSTRG.16785(PSMC4)
Metabolism	Lipid metabolism	Steroid biosynthesis	0.174116	ko00100	ENSGALG00010028826(CEL)
Metabolism	Glycan biosynthesis and metabolism	Glycosaminoglycan biosynthesis - chondroitin sulfate / dermatan sulfate	0.182402	ko00532	ENSGALG00010011770(CHST11)
Human Diseases	Endocrine and metabolic disease	Maturity onset diabetes of the young	0.190606	ko04950	ENSGALG00010024924(MNX1)
Organismal Systems	Nervous system	Retrograde endocannabinoid signaling	0.198729	ko04723	ENSGALG00010000037(ND6)
Organismal Systems	Environmental adaptation	Thermogenesis	0.201437	ko04714	ENSGALG00010000037(ND6);ENSGALG00010002567(COA4)
Environmental Information Processing	Signaling molecules and interaction	ECM-receptor interaction	0.205097	ko04512	ENSGALG00010003220(SPP1);ENSGALG00010016463(FREM1)
Human Diseases	Infectious disease: parasitic	Chagas disease	0.206772	ko05142	ENSGALG00010023369(ACE)
Organismal Systems	Digestive system	Bile secretion	0.214735	ko04976	ENSGALG00010011668(SLCO1A2)
Metabolism	Carbohydrate metabolism	Butanoate metabolism	0.222619	ko00650	ENSGALG00010016399(ACSM5)
Metabolism	Lipid metabolism	alpha-Linolenic acid metabolism	0.245808	ko00592	ENSGALG00010026939(PLA2G1B)
Environmental Information Processing	Signal transduction	MAPK signaling pathway - fly	0.245808	ko04013	ENSGALG00010022419(DUOX2)
Human Diseases	Neurodegenerative disease	Spinocerebellar ataxia	0.253385	ko05017	MSTRG.16785(PSMC4)
Genetic Information Processing	Replication and repair	Base excision repair	0.268315	ko03410	ENSGALG00010000123(APEX1)
Genetic Information Processing	Translation	Nucleocytoplasmic transport	0.275551	ko03013	ENSGALG00010013159(Ranbp2);ENSGALG00010016450(RGPD1)
Metabolism	Glycan biosynthesis and metabolism	Mucin type O-glycan biosynthesis	0.275669	ko00512	ENSGALG00010024725(GCNT3)
Metabolism	Lipid metabolism	Linoleic acid metabolism	0.275669	ko00591	ENSGALG00010026939(PLA2G1B)
Environmental Information Processing	Signal transduction	Ras signaling pathway	0.28295	ko04014	ENSGALG00010026939(PLA2G1B)
Human Diseases	Neurodegenerative disease	Pathways of neurodegeneration - multiple diseases	0.290449	ko05022	ENSGALG00010000037(ND6);MSTRG.16785(PSMC4)
Metabolism	Metabolism of cofactors and vitamins	Nicotinate and nicotinamide metabolism	0.304364	ko00760	ENSGALG00010000571(aspdh)
Metabolism	Lipid metabolism	Steroid hormone biosynthesis	0.311361	ko00140	ENSGALG00010003186(CYP21A1)
Cellular Processes	Cell growth and death	Ferroptosis	0.311361	ko04216	ENSGALG00010002118(SAT2)
Organismal Systems	Endocrine system	Thyroid hormone signaling pathway	0.318289	ko04919	ENSGALG00010011816(SLCO1B1)
Genetic Information Processing	Folding, sorting and degradation	Proteasome	0.331939	ko03050	MSTRG.16785(PSMC4)
Human Diseases	Cancer: overview	Chemical carcinogenesis - reactive oxygen species	0.338663	ko05208	ENSGALG00010000037(ND6)
Metabolism	Amino acid metabolism	Arginine and proline metabolism	0.358437	ko00330	ENSGALG00010002118(SAT2)
Organismal Systems	Immune system	T cell receptor signaling pathway	0.364898	ko04660	ENSGALG00010017306(--)
Metabolism	Lipid metabolism	Ether lipid metabolism	0.383898	ko00565	ENSGALG00010026939(PLA2G1B)
Metabolism	Lipid metabolism	Arachidonic acid metabolism	0.41433	ko00590	ENSGALG00010026939(PLA2G1B)
Environmental Information Processing	Signal transduction	Notch signaling pathway	0.420236	ko04330	ENSGALG00010000616(PSENEN)
Metabolism	Nucleotide metabolism	Purine metabolism	0.427941	ko00230	ENSGALG00010008116(URAH);MSTRG.11036(--)
Organismal Systems	Sensory system	Olfactory transduction	0.435641	ko04740	ENSGALG00010001553(CNGA4);ENSGALG00010003296(OR51G2);ENSGALG00010003320(OR51E2)
Cellular Processes	Transport and catabolism	Endocytosis	0.451606	ko04144	ENSGALG00010002303(CD1C);ENSGALG00010003796(Mr1);ENSGALG00010026367(RBP)
Cellular Processes	Cell growth and death	Cellular senescence	0.485148	ko04218	ENSGALG00010002303(CD1C);ENSGALG00010003796(Mr1)
Organismal Systems	Endocrine system	PPAR signaling pathway	0.502097	ko03320	ENSGALG00010012956(FABP3)
Genetic Information Processing	Folding, sorting and degradation	RNA degradation	0.50713	ko03018	MSTRG.11036(--)
Organismal Systems	Circulatory system	Cardiac muscle contraction	0.55023	ko04260	ENSGALG00010005444(ACTC1)
Cellular Processes	Cellular community - eukaryotes	Focal adhesion	0.5772	ko04510	ENSGALG00010003220(SPP1);ENSGALG00010008932(VASP)
Cellular Processes	Cellular community - eukaryotes	Gap junction	0.585411	ko04540	ENSGALG00010005967(GJD2)
Organismal Systems	Endocrine system	Melanogenesis	0.610004	ko04916	ENSGALG00010027653(WNT7A)
Metabolism	Global and overview maps	Metabolic pathways	0.62385	ko01100	ENSGALG00010000037(ND6);ENSGALG00010000571(aspdh);ENSGALG00010002118(SAT2);ENSGALG00010003186(CYP21A1);ENSGALG00010008060(--);ENSGALG00010008076(SI);ENSGALG00010008116(URAH);ENSGALG00010011790(AMY2A);ENSGALG00010016399(ACSM5);ENSGALG00010023597(MOGAT1);ENSGALG00010024725(GCNT3);ENSGALG00010026939(PLA2G1B);ENSGALG00010028826(CEL);MSTRG.11036(--)
Metabolism	Lipid metabolism	Glycerophospholipid metabolism	0.633158	ko00564	ENSGALG00010026939(PLA2G1B)
Organismal Systems	Immune system	Toll-like receptor signaling pathway	0.633158	ko04620	ENSGALG00010003220(SPP1)
Human Diseases	Infectious disease: viral	Herpes simplex virus 1 infection	0.654476	ko05168	ENSGALG00010002303(CD1C);ENSGALG00010003796(Mr1)
Metabolism	Energy metabolism	Oxidative phosphorylation	0.715907	ko00190	ENSGALG00010000037(ND6)
Organismal Systems	Circulatory system	Vascular smooth muscle contraction	0.727317	ko04270	ENSGALG00010026939(PLA2G1B)
Environmental Information Processing	Signal transduction	FoxO signaling pathway	0.730098	ko04068	ENSGALG00010023673(SGK2)
Cellular Processes	Transport and catabolism	Lysosome	0.735577	ko04142	ENSGALG00010012182(CTSEAL)
Organismal Systems	Circulatory system	Adrenergic signaling in cardiomyocytes	0.735577	ko04261	ENSGALG00010005444(ACTC1)
Environmental Information Processing	Signal transduction	Apelin signaling pathway	0.756418	ko04371	ENSGALG00010003220(SPP1)
Environmental Information Processing	Signal transduction	mTOR signaling pathway	0.777934	ko04150	ENSGALG00010027653(WNT7A)
Environmental Information Processing	Signal transduction	Wnt signaling pathway	0.791226	ko04310	ENSGALG00010027653(WNT7A)
Cellular Processes	Cellular community - eukaryotes	Tight junction	0.803734	ko04530	ENSGALG00010008932(VASP)
Human Diseases	Infectious disease: viral	Influenza A	0.809708	ko05164	ENSGALG00010023541(PRSS2)
Cellular Processes	Cell motility	Regulation of actin cytoskeleton	0.87152	ko04810	ENSGALG00010013552(FGF16)
Environmental Information Processing	Signaling molecules and interaction	Cytokine-cytokine receptor interaction	0.905929	ko04060	ENSGALG00010026105(CNTF)
Environmental Information Processing	Signal transduction	MAPK signaling pathway	0.929769	ko04010	ENSGALG00010013552(FGF16)
