# Supplementary material for: Integrated transcriptomic and metabolomic analysis reveals key regulatory genes and pathways associated with feed conversion efficiency in Tianchang Sanhuang chicken
Source: Poult Sci. 2025 Sep 27;104(12):105912. doi: 10.1016/j.psj.2025.105912 (PMC12523079; doi:10.1016/j.psj.2025.105912)
Supplement: Supplementary file 1 [file mmc1.zip › Supplementary Table S8.xls]

## Sheet: Sheet1
Table S8 Differentially expressed metabolites (DEMs) between low-RFI and high-RFI groups
ID	MS2_name	HMDB	CAS	C_ID	SuperClass	Class	SubClass	HRFI1	HRFI2	HRFI3	HRFI4	LRFI1	LRFI2	LRFI3	LRFI4	control_mean	case_mean	log2_FC(case_mean/control_mean)	Pvalue	FDR	VIP	RT	m/z	score	Pathway	KEGG_B_class	KEGG_A_class
M124T301_NEG	Taurine	HMDB0000251	107-35-7	C00245	Organic acids and derivatives	Organic sulfonic acids and derivatives	Organosulfonic acids and derivatives	1.08957e+06	926031	1.30314e+06	1.04015e+06	3.12475e+06	1.58733e+06	2.56354e+06	2.9792e+06	1.08972e+06	2.5637e+06	1.23427	0.00602678	0.447073	16.2424	5.013	124.007	0.999613187219799	ko01100//Metabolic pathways;ko02010//ABC transporters;ko00120//Primary bile acid biosynthesis;ko04080//Neuroactive ligand-receptor interaction;ko00430//Taurine and hypotaurine metabolism;ko00920//Sulfur metabolism	Energy metabolism;Global and overview maps;Lipid metabolism;Membrane transport;Metabolism of other amino acids;Signaling molecules and interaction	Environmental Information Processing;Metabolism
M303T40_NEG	Arachidonic acid (peroxide free)	--	--	C00219	--	--	--	1.69872e+06	1.90274e+06	1.47009e+06	1.69859e+06	2.44757e+06	2.95644e+06	2.04234e+06	2.29808e+06	1.69254e+06	2.43611e+06	0.525391	0.0126814	0.502325	11.1929	0.661	303.229	0.929403222953868	ko01100//Metabolic pathways;ko01040//Biosynthesis of unsaturated fatty acids;ko00590//Arachidonic acid metabolism;ko04726//Serotonergic synapse;ko04723//Retrograde endocannabinoid signaling;ko00591//Linoleic acid metabolism;ko04925//Aldosterone synthesis and secretion;ko04216//Ferroptosis;ko04217//Necroptosis;ko04666//Fc gamma R-mediated phagocytosis;ko04750//Inflammatory mediator regulation of T…	Cell growth and death;Circulatory system;Endocrine system;Global and overview maps;Immune system;Infectious disease: parasitic;Lipid metabolism;Nervous system;Sensory system;Structure-based classification	Cellular Processes;Drug Development;Human Diseases;Metabolism;Organismal Systems
M103T231_2_NEG	Beta-hydroxybutyrate	--	--	C01089	--	--	--	665527	725749	738377	709772	84255.7	232607	672184	149118	709856	284541	-1.31889	0.0190384	0.531379	8.32142	3.855	103.04	0.983480649291501	ko01100//Metabolic pathways;ko04024//cAMP signaling pathway;ko00650//Butanoate metabolism	Carbohydrate metabolism;Global and overview maps;Signal transduction	Environmental Information Processing;Metabolism
M780T38_POS	Phosphatidylethanolamine (20:3/16:0) abbr: hlppe	--	--	-	--	--	--	72659	673081	493088	645193	60337	68208.6	68177.5	162314	471005	89759.3	-2.39161	0.0350819	0.581063	7.58923	0.639	780.485	4.62956702582857e-05	-	-	-
M311T186_NEG	Pregna-4,16-diene-3,20-dione	HMDB0000995	1096-38-4	-	Lipids and lipid-like molecules	Steroids and steroid derivatives	Oxosteroids	354830	108893	615365	319457	27829.3	35721.2	96363.4	16378.6	349636	44073.1	-2.98788	0.0273798	0.559699	6.98701	3.095	311.218	0.0662520643326706	-	-	-
M243T160_NEG	Uridine	HMDB0000296	58-96-8	C00299	Nucleosides, nucleotides, and analogues	Pyrimidine nucleosides	-	748507	844804	655791	694186	930154	1.03461e+06	919849	1.07325e+06	735822	989464	0.42729	0.0039694	0.404448	6.78403	2.663	243.059	0.818030109792418	ko01100//Metabolic pathways;ko02010//ABC transporters;ko00240//Pyrimidine metabolism	Global and overview maps;Membrane transport;Nucleotide metabolism	Environmental Information Processing;Metabolism
M376T34_POS	Pipamperone	HMDB0256570	-	-	Organic oxygen compounds	Organooxygen compounds	Carbonyl compounds	255473	277447	247901	242260	45204.1	36554.2	45054.1	38478.5	255770	41322.7	-2.62984	1.82338e-07	0.000514011	6.65188	0.567	376.256	0.962305627859828	-	-	-
M710T46_NEG	Pe 34:4	--	--	-	--	--	--	651846	940104	830224	840474	604471	677646	535996	413610	815662	557931	-0.547885	0.0201229	0.535397	6.48933	0.769	710.468	0.322220875408946	-	-	-
M271T62_NEG	16-hydroxyhexadecanoic acid	HMDB0006294	506-13-8	C18218	Lipids and lipid-like molecules	Fatty Acyls	Fatty acids and conjugates	303002	180679	434131	289658	64642	103611	153898	62224	301868	96093.6	-1.6514	0.0105389	0.48156	5.97093	1.04	271.224	0.99718750454294	ko01100//Metabolic pathways	Global and overview maps	Metabolism
M285T202_NEG	Hexadecanedioic acid	HMDB0304377	-	C19615	Lipids and lipid-like molecules	Fatty Acyls	Fatty acids and conjugates	239530	86066	409579	218004	17107.9	22102.7	56930.7	8398.63	238295	26135	-3.18869	0.0197055	0.535397	5.91875	3.373	285.203	0.995153448832388	ko01100//Metabolic pathways	Global and overview maps	Metabolism
M104T279_POS	Glycerophosphocholine	HMDB0011290	-	C00670	Lipids and lipid-like molecules	Glycerophospholipids	Glycerophosphocholines	607630	751855	482981	590147	876038	732516	709913	1.01058e+06	608153	832261	0.452601	0.045586	0.602753	5.78125	4.647	104.107	0.902116058205255	ko00564//Glycerophospholipid metabolism;ko05231//Choline metabolism in cancer;ko00565//Ether lipid metabolism	Cancer: overview;Lipid metabolism	Human Diseases;Metabolism
M482T200_POS	1-hexadecyl-sn-glycero-3-phosphocholine	HMDB0010382	17364-16-8	C04230	Lipids and lipid-like molecules	Glycerophospholipids	Glycerophosphocholines	63433.9	74354.9	27266.2	48288.7	234066	299429	68941.9	471890	53335.9	268582	2.33218	0.0426889	0.596141	5.66028	3.334	482.354	0.96702727342042	ko00564//Glycerophospholipid metabolism;ko05231//Choline metabolism in cancer	Cancer: overview;Lipid metabolism	Human Diseases;Metabolism
M246T69_POS	2,4,6-tri-tert-butylaniline	--	--	-	--	--	--	402260	418149	420869	436957	661276	691812	388456	663127	419558	601168	0.518896	0.0442951	0.601362	5.17397	1.143	246.241	0.892729337460593	-	-	-
M116T325_POS	DL-proline	HMDB0251528	-	-	Organic acids and derivatives	Carboxylic acids and derivatives	Amino acids, peptides, and analogues	798247	712586	758499	723305	1.00065e+06	1.01899e+06	851969	793105	748159	916180	0.292285	0.0288787	0.565927	5.09721	5.42	116.07	0.99933998962179	-	-	-
M128T296_2_NEG	L-pyroglutamic acid	HMDB0000267	98-79-3	C01879	Organic acids and derivatives	Carboxylic acids and derivatives	Amino acids, peptides, and analogues	983368	1.03883e+06	989883	996377	953945	788458	816119	887899	1.00211e+06	861605	-0.217948	0.0116896	0.494294	4.892	4.932	128.034	1	ko01100//Metabolic pathways;ko00480//Glutathione metabolism	Global and overview maps;Metabolism of other amino acids	Metabolism
M187T265_NEG	1-hydroxy-2-naphthoic acid	HMDB0243892	-	C03203	Benzenoids	Naphthalenes	Naphthalenecarboxylic acids and derivatives	360788	443470	335628	359774	656810	563417	429290	470814	374915	530083	0.499653	0.0322021	0.569822	4.88892	4.416	187.039	0.10301166400805	ko01100//Metabolic pathways;ko01120//Microbial metabolism in diverse environments	Global and overview maps	Metabolism
M416T33_NEG	Metosulam	HMDB0034850	139528-85-1	-	Organoheterocyclic compounds	Triazolopyrimidines	1,2,4-triazolopyrimidine-2-sulfonamides	4258.38	5126.25	2480.18	5533.84	145556	78710	96357.7	161808	4349.66	120608	4.79328	0.00105891	0.25957	4.72092	0.556	416.015	3.4591381809788e-05	-	-	-
M421T34_2_POS	Glycolic acid tetraethoxylate lauryl ether	--	--	-	--	--	--	130866	124474	116428	130274	19538.6	17730.6	26641.8	20475.9	125510	21096.7	-2.57272	1.71581e-07	0.000514011	4.63408	0.567	421.314	0.000655421008136918	-	-	-
M137T168_POS	Hypoxanthine	HMDB0000157	68-94-0	C00262	Organoheterocyclic compounds	Imidazopyrimidines	Purines and purine derivatives	32553.1	36391	30712.4	33480.6	111462	191837	84299.7	248327	33284.3	158981	2.25594	0.0154572	0.520803	4.57195	2.802	137.045	0.974316945657877	ko01100//Metabolic pathways;ko00230//Purine metabolism	Global and overview maps;Nucleotide metabolism	Metabolism
M255T241_NEG	Bisphenol c	HMDB0249277	-	-	Benzenoids	Benzene and substituted derivatives	Diphenylmethanes	3710	2072.49	6208.12	3481.31	84141.5	87717.1	96156.4	89185.5	3867.98	89300.1	4.52901	6.07963e-08	0.000272935	4.20034	4.01	255.156	0.0477360677254906	-	-	-
M313T182_NEG	(.+/-.)-cannabichromene	--	--	-	--	--	--	125362	52748.9	199653	163694	22801.5	29713.6	49550.7	17641.9	135365	29926.9	-2.17734	0.0169553	0.521967	4.17691	3.025	313.233	0.0315926640569403	-	-	-
M225T52_NEG	Myristoleic acid	HMDB0002000	544-64-9	-	Lipids and lipid-like molecules	Fatty Acyls	Fatty acids and conjugates	154493	128037	207664	164394	48305.8	87421.7	133495	62868.3	163647	83022.6	-0.979009	0.0178691	0.524551	3.64896	0.866	225.183	0.796132362592704	-	-	-
M480T184_POS	1-(1z-hexadecenyl)-sn-glycero-3-phosphocholine	--	--	-	--	--	--	56305.4	74083.8	42760.9	56912.1	146763	151824	66066.5	166331	57515.5	132746	1.20665	0.0185784	0.529434	3.50598	3.071	480.339	0.956255102351293	-	-	-
M271T296_NEG	Zoledronic acid	HMDB0014543	118072-93-8	-	Organic acids and derivatives	Organic phosphonic acids and derivatives	Bisphosphonates	11345.5	7343.39	16888.5	9695.88	91981.6	18460.8	93251.5	135694	11318.3	84847	2.9062	0.0237182	0.544077	3.4519	4.932	271	0.0012811794150825	-	-	-
M429T77_NEG	Hecogenin	HMDB0038824	115921-09-0	C08902	Phenylpropanoids and polyketides	Flavonoids	Flavonoid glycosides	118932	49031.7	161193	97606.8	35247.3	51902.5	30584.9	30266.2	106691	37000.2	-1.52783	0.0266587	0.555333	3.34981	1.291	429.294	0.010593546143403	ko01060//Biosynthesis of plant secondary metabolites	Chemical structure transformation maps	Metabolism
M308T296_NEG	N-acetylneuraminic acid	HMDB0246275	-	C00270	Organic oxygen compounds	Organooxygen compounds	Carbohydrates and carbohydrate conjugates	304768	329913	306953	322402	299089	241274	231121	261833	316009	258329	-0.290755	0.0119046	0.499001	3.13027	4.932	308.094	0.00025376797804411	ko01100//Metabolic pathways;ko00520//Amino sugar and nucleotide sugar metabolism	Carbohydrate metabolism;Global and overview maps	Metabolism
M540T198_NEG	Phosphatidylcholine lyso alkyl 16:0	--	--	-	--	--	--	24468	36302.6	17846.3	27685.4	79532.2	110906	35155.5	116968	26575.6	85640.6	1.68819	0.0213665	0.535397	3.08499	3.298	540.357	0.999156532659147	-	-	-
M344T302_POS	Prothioconazole	--	--	-	--	--	--	47155.5	42628.3	59525.7	46469	156756	59063.2	114153	104343	48944.6	108579	1.14952	0.0264087	0.554031	3.08424	5.039	344.029	0.00440610399526981	-	-	-
M261T232_NEG	2,4-thiazolidinedione, 5-[[5-(4-fluoro-2-hydroxyphenyl)-2-furanyl]methylene]-, (5z)-	--	--	-	--	--	--	99803.5	94483.2	99531.4	95061.4	16239.2	30469.5	92224.2	20777.3	97219.9	39927.6	-1.28387	0.01792	0.524551	3.06426	3.865	261.025	0.0243486691500524	-	-	-
M175T315_2_POS	Arginine	HMDB0303361	-	-	Organic acids and derivatives	Carboxylic acids and derivatives	Amino acids, peptides, and analogues	124782	90229.5	90002.3	151250	171711	175120	149519	168513	114066	166216	0.54319	0.0168771	0.521967	2.96595	5.246	175.117	0.997965230564366	-	-	-
M438T189_POS	Neoline/bullatine b	--	--	-	--	--	--	42732.4	52158.5	33677.4	49637.2	85330.8	106945	60333.5	120710	44551.4	93329.7	1.06687	0.0123878	0.502068	2.87846	3.145	438.293	0.107941757473289	-	-	-
M464T186_NEG	Glycocholic acid	HMDB0000331	68753-51-5	C01921	Lipids and lipid-like molecules	Steroids and steroid derivatives	Bile acids, alcohols and derivatives	63537.8	83708.4	46535.6	64459.1	95458.6	146179	119143	93397	64560.2	113544	0.81454	0.0148777	0.518897	2.86266	3.093	464.306	0.811137971430762	ko01100//Metabolic pathways;ko04976//Bile secretion;ko00120//Primary bile acid biosynthesis;ko00121//Secondary bile acid biosynthesis;ko04979//Cholesterol metabolism	Digestive system;Global and overview maps;Lipid metabolism	Metabolism;Organismal Systems
M229T231_NEG	Kavain	HMDB0034212	500-64-1	-	Phenylpropanoids and polyketides	Kavalactones	-	51797.6	48439.6	50912.2	48491.5	2021.01	6333.85	40770.7	2913.5	49910.2	13009.8	-1.93974	0.00752812	0.459388	2.54111	3.855	229.066	0.104902205485332	-	-	-
M367T35_POS	4-cholestenone	HMDB0000921	601-57-0	C00599	Lipids and lipid-like molecules	Steroids and steroid derivatives	Cholestane steroids	70132.6	65573.6	87450.4	60118.9	27025.1	63219.2	18101.7	31824.6	70818.9	35042.6	-1.01502	0.020502	0.535397	2.44177	0.59	367.332	0.875163391735446	ko01120//Microbial metabolism in diverse environments	Global and overview maps	Metabolism
M304T301_NEG	L-cysteine-glutathione disulfide	--	--	-	--	--	--	29187.2	27705.5	34540.8	27690.3	76135.5	40825.9	62587.6	72201.5	29781	62937.6	1.07953	0.0062819	0.447073	2.43243	5.015	304.066	0.000559416106646906	-	-	-
M159T205_POS	1,4-dihydroxy-2-naphthoic acid	HMDB0244212	-	C03657	Benzenoids	Naphthalenes	Naphthalenecarboxylic acids and derivatives	11024.2	12599.1	5833.8	7547.89	35284.5	68503.2	14842.5	68045.5	9251.24	46668.9	2.33474	0.0301533	0.569661	2.40635	3.424	159.026	0.339161775827767	ko01100//Metabolic pathways;ko01110//Biosynthesis of secondary metabolites;ko00130//Ubiquinone and other terpenoid-quinone biosynthesis	Global and overview maps;Metabolism of cofactors and vitamins	Metabolism
M468T197_POS	Delsoline	--	--	-	--	--	--	124778	114085	136247	118299	109482	85045.1	99024.8	57096.5	123352	87662	-0.492761	0.0275764	0.559699	2.38276	3.291	468.303	0.234605158653656	-	-	-
M297T36_2_NEG	Ricinoleic acid	HMDB0034297	141-22-0	-	Lipids and lipid-like molecules	Fatty Acyls	Fatty acids and conjugates	75314.8	61081.5	91511	67431.7	37642.6	40774.3	53401.7	38776.4	73834.7	42648.7	-0.791797	0.00600762	0.447073	2.36771	0.605	297.24	0.979474799745005	-	-	-
M295T54_NEG	Fa 18:2+1o	--	--	-	--	--	--	75966.1	75141.7	89260.2	120234	34363.6	33636.1	75162.7	63843.4	90150.5	51751.4	-0.800737	0.0417395	0.592314	2.36375	0.899	295.223	0.962030796647942	-	-	-
M391T33_POS	Dioctyl phthalate	HMDB0251427	-	C03690	Benzenoids	Benzene and substituted derivatives	Benzoic acids and derivatives	93681.2	117869	116036	133476	81777.1	53174.3	90142.7	95680.5	115265	80193.7	-0.523399	0.0309671	0.569822	2.30845	0.55	391.281	0.999590447834127	ko05207//Chemical carcinogenesis - receptor activation	Cancer: overview	Human Diseases
M637T32_POS	Thalsimine	--	--	-	--	--	--	49613.9	21774.2	46739.9	53555.9	73038.5	61615.5	74369.2	84390.2	42921	73353.4	0.773181	0.012029	0.500747	2.28958	0.536	637.299	0.0706679642789036	-	-	-
M415T36_NEG	Arenobufagin	HMDB0248571	-	-	Lipids and lipid-like molecules	Steroids and steroid derivatives	Steroid lactones	42489.9	40317.1	47489.1	40923.2	25068.3	15409	17457.4	9273.19	42804.8	16802	-1.34914	0.000380262	0.142928	2.26084	0.595	415.21	0.473842422360312	-	-	-
M510T194_2_POS	1-o-octadecyl-sn-glyceryl-3-phosphorylcholine	HMDB0011149	74430-89-0	C04317	Lipids and lipid-like molecules	Glycerophospholipids	Glycerophosphocholines	14086.7	19359.2	10993.7	14827	34669	46377.8	36146.5	44318.7	14816.6	40378	1.44635	0.0002816	0.122128	2.24218	3.232	510.385	0.969269515279043	ko01100//Metabolic pathways;ko00565//Ether lipid metabolism	Global and overview maps;Lipid metabolism	Metabolism
M460T36_POS	Cytochalasin a	--	--	-	--	--	--	139441	143466	107232	118110	161252	151420	155607	156799	127062	156269	0.298501	0.0165794	0.521443	2.20116	0.601	460.265	0.161337967104919	-	-	-
M680T32_2_POS	Scopularide g	--	--	-	--	--	--	70267.4	71761.6	67945.4	103110	107621	120279	93298.4	107254	78271.2	107113	0.45258	0.0276638	0.559699	2.15392	0.536	680.472	0.00764392984994658	-	-	-
M247T250_NEG	Fludioxonil	HMDB0252328	-	-	Organoheterocyclic compounds	Benzodioxoles	-	79463.7	94213.4	87898.4	86705.8	120074	146579	109081	92545.7	87070.3	117070	0.42712	0.0432173	0.596141	2.10438	4.167	247.01	0.0511708009616203	-	-	-
M731T42_NEG	Pe(16:0/9-hode)	--	--	-	--	--	--	47042.2	46611.9	44754.3	41232.4	9086.65	11058.6	45408.8	3448.96	44910.2	17250.8	-1.38038	0.028178	0.5627	2.08248	0.693	730.528	0.274355767507028	-	-	-
M283T202_NEG	Oseltamivir acid	HMDB0035141	489-20-3	-	Lipids and lipid-like molecules	Prenol lipids	Monoterpenoids	30106.9	8904.08	51655.1	25947.7	1874.74	2257.54	5591.48	851.884	29153.4	2643.91	-3.46292	0.0241661	0.545423	2.07274	3.363	283.187	0.0240961429937328	-	-	-
M329T297_NEG	4,5-dihydro-4,5-dioxo-1h-pyrrolo[2,3-f]quinoline-2,7,9-tricarboxylic acid	--	--	-	--	--	--	14114.7	10761.1	16633.6	12798.5	45619.7	21017.4	46543.6	34920.9	13577	37025.4	1.44735	0.00838277	0.461047	2.031	4.953	329.023	0.0318880757524064	-	-	-
M139T381_NEG	Acetyl phosphate	HMDB0001494	590-54-5	C00227	Organic acids and derivatives	Organic phosphoric acids and derivatives	Phosphate esters	41910.2	43042.6	32733.8	41100	20523.9	17297.7	13667.9	23496.1	39696.6	18746.4	-1.0824	0.000571961	0.179151	2.01299	6.347	138.997	0.172505097297659	ko01100//Metabolic pathways;ko01120//Microbial metabolism in diverse environments;ko01200//Carbon metabolism;ko00620//Pyruvate metabolism;ko00430//Taurine and hypotaurine metabolism	Carbohydrate metabolism;Global and overview maps;Metabolism of other amino acids	Metabolism
M119T36_POS	Polygodial	HMDB0256673	-	-	Organic oxygen compounds	Organic oxides	-	50039.8	44506.2	41611.4	49544.6	69002.5	60605.4	65076.4	71140.5	46425.5	66456.2	0.517487	0.000634992	0.195277	1.9776	0.595	119.084	0.884158451397767	-	-	-
M305T231_NEG	(-)-epigallocatechin	--	--	C12136	--	--	--	29886	28076.7	29072.8	29059.5	541.076	3753.79	24581.5	1632.89	29023.8	7627.32	-1.92799	0.00948718	0.468198	1.91908	3.846	305.051	0.00648755325736345	ko01110//Biosynthesis of secondary metabolites	Global and overview maps	Metabolism
M745T41_POS	1,2-dioleoyl-sn-glycero-3-phosphoethanolamine	HMDB0244088	-	-	Lipids and lipid-like molecules	Glycerophospholipids	Glycerophosphoethanolamines	76556.9	83123.2	66761.9	78979	118974	77189.3	96370	108372	76355.3	100226	0.392459	0.0475437	0.605565	1.8896	0.676	744.545	0.410383592187319	-	-	-
M159T203_POS	5-(2-aminopropyl)benzofuran	HMDB0246716	-	-	Organoheterocyclic compounds	Benzofurans	-	81400.1	74841.3	60169.4	70121.2	50851.5	41574.9	56292.8	57772.2	71633	51622.9	-0.472614	0.0134115	0.510457	1.83099	3.39	159.075	0.0561268575443589	-	-	-
M164T351_NEG	L-Phenylalanine	HMDB0250791	-	C00079	Organic acids and derivatives	Carboxylic acids and derivatives	Amino acids, peptides, and analogues	46069.5	44698.4	27603.5	13224	54170	61628.1	48285.1	56415.4	32898.9	55124.6	0.744659	0.0360755	0.583905	1.81961	5.848	164.069	0.8907	ko01100//Metabolic pathways;ko01110//Biosynthesis of secondary metabolites;ko01060//Biosynthesis of plant secondary metabolites;ko02010//ABC transporters;ko01063//Biosynthesis of alkaloids derived from shikimate pathway;ko01230//Biosynthesis of amino acids;ko01061//Biosynthesis of phenylpropanoids;ko01210//2-Oxocarboxylic acid metabolism;ko01070//Biosynthesis of plant hormones;ko05230//Central ca…	Amino acid metabolism;Cancer: overview;Chemical structure transformation maps;Digestive system;Global and overview maps;Membrane transport;Metabolism of other amino acids;Translation	Environmental Information Processing;Genetic Information Processing;Human Diseases;Metabolism;Organismal Systems
M767T152_POS	Bacoside a	HMDB0248842	-	-	Lipids and lipid-like molecules	Prenol lipids	Triterpenoids	26807.7	25674.5	24084.7	26981.9	3221.78	4609.87	17325.5	8959.99	25887.2	8529.29	-1.60174	0.00174854	0.307054	1.79978	2.537	767.453	0.00660372348981349	-	-	-
M223T53_NEG	Tetradec-5-ynoic acid	--	--	-	--	--	--	32905.5	39072.2	34306.5	33457.6	13523.3	15365	27644.7	15839.7	34935.4	18093.2	-0.949247	0.00303624	0.396717	1.75784	0.877	223.168	0.756699175229346	-	-	-
M907T131_NEG	Pc(18:1/14-hdohe)	--	--	-	--	--	--	20551.8	20096.1	29789.7	23694.2	47907	33306.4	47062.5	35634	23532.9	40977.5	0.800151	0.00741161	0.459194	1.75544	2.18	906.563	0.0295277580743057	-	-	-
M267T70_NEG	5-heptenoic acid, 7-[(1s,2r,3r,4r)-3-[[2-[(phenylamino)carbonyl]hydrazinyl]methyl]-7-oxabicyclo[2.2.1]hept-2-yl]-, (5z)-	--	--	-	--	--	--	33339	27202.4	39304.5	33130.9	11924.5	20002.7	26470.7	6188.04	33244.2	16146.5	-1.04188	0.0153295	0.519755	1.69293	1.161	267.193	0.97256435569962	-	-	-
M751T54_POS	Muronic acid	--	--	-	--	--	--	19514.7	15682.1	12010.2	12721.7	26093.7	53974	21865.1	34473.1	14982.2	34101.5	1.18659	0.0401145	0.588951	1.68492	0.9	750.511	0.000972717991553207	-	-	-
M349T231_2_NEG	Methyl 2-(4a,6,10a-trihydroxy-1-methyl-5,10-dioxo-3,4-dihydro-1h-benzo[g]isochromen-3-yl)acetate	--	--	-	--	--	--	18695.2	20273.2	19607.5	20325.4	619.952	1068.57	14372.1	666.263	19725.3	4181.73	-2.23788	0.00391012	0.404448	1.6765	3.846	349.076	0.0429607034477182	-	-	-
M909T103_NEG	Pc(18:0/17-hdohe)	--	--	-	--	--	--	29882.7	35185	30532.7	34155.4	32806.4	13570.4	7378.06	4170.06	32438.9	14481.2	-1.16354	0.0335727	0.577083	1.66567	1.717	908.623	0.334580067343175	-	-	-
M468T199_POS	Oxethazaine	HMDB0255980	-	-	Benzenoids	Benzene and substituted derivatives	Phenethylamines	10299.1	16510.1	5017.2	10169.6	19409.9	28180.1	25520.2	22380.2	10499	23872.6	1.1851	0.00445987	0.416247	1.55768	3.325	468.338	0.208994390546627	-	-	-
M269T232_POS	Visnagin	HMDB0259840	-	C09049	Organoheterocyclic compounds	Benzopyrans	1-benzopyrans	16959.1	19554.3	19126.1	19654.6	795.584	4217.97	15350.5	1879.75	18823.5	5560.96	-1.75913	0.00797335	0.461047	1.51865	3.872	269.028	0.0280180323924316	ko01060//Biosynthesis of plant secondary metabolites	Chemical structure transformation maps	Metabolism
M449T173_NEG	Vitamin k1	HMDB0003555	84-80-0	C02059	Lipids and lipid-like molecules	Prenol lipids	Quinone and hydroquinone lipids	22274.7	9171.48	35082.8	26360.3	5375.76	11821.2	10643.2	5612.4	23222.3	8363.16	-1.47339	0.0389585	0.588951	1.5038	2.877	449.319	0.30022755590577	ko01100//Metabolic pathways;ko01110//Biosynthesis of secondary metabolites;ko04977//Vitamin digestion and absorption;ko00130//Ubiquinone and other terpenoid-quinone biosynthesis	Digestive system;Global and overview maps;Metabolism of cofactors and vitamins	Metabolism;Organismal Systems
M200T308_POS	O-phosphothreonine	HMDB0011185	1114-81-4	C12147	Organic acids and derivatives	Carboxylic acids and derivatives	Amino acids, peptides, and analogues	36454	37757.2	36864.7	34177.6	32401.9	26537.2	17920.5	15012.9	36313.4	22968.1	-0.660871	0.0166179	0.521443	1.49724	5.132	200.043	0.168380561497376	ko01100//Metabolic pathways;ko00860//Porphyrin metabolism	Global and overview maps;Metabolism of cofactors and vitamins	Metabolism
M335T175_NEG	Prostaglandin f2.beta.	HMDB0001483	4510-16-1	-	Lipids and lipid-like molecules	Fatty Acyls	Eicosanoids	16062.9	2558.56	27824.5	15613	910.26	377.011	3612.48	55.2584	15514.7	1238.75	-3.64668	0.0340805	0.578775	1.48904	2.917	335.217	0.485086406551239	-	-	-
M728T52_NEG	Pe(16:1/13-hode)	--	--	-	--	--	--	60462.8	65654.7	74713.9	63844.6	45520	60715.6	54946.2	49379.6	66169	52640.4	-0.329986	0.023831	0.544077	1.48303	0.861	728.482	0.362837963137876	-	-	-
M484T198_POS	Perifosine	HMDB0256342	-	-	Organic acids and derivatives	Organic phosphoric acids and derivatives	Phosphate esters	4446.87	9821.41	3391.09	5347.24	19504.5	25733.9	8142.56	22698.8	5751.65	19019.9	1.72546	0.0176729	0.524551	1.47395	3.293	484.36	0.317111087961565	-	-	-
M435T308_POS	Pyroxsulam	--	--	-	--	--	--	43726.2	47973.4	41878.9	45602.3	41797.3	36955.8	24526.5	20913.4	44795.2	31048.3	-0.528831	0.0366095	0.586334	1.45333	5.125	435.052	3.30823032259047e-05	-	-	-
M313T81_NEG	Progesterone	HMDB0001830	57-83-0	C00410	Lipids and lipid-like molecules	Steroids and steroid derivatives	Pregnane steroids	41855.1	28189.6	33357.8	40308.5	28616.9	29606.8	15088.5	18158.8	35927.8	22867.7	-0.651785	0.0358501	0.583376	1.41619	1.358	313.234	0.652019239005398	ko01100//Metabolic pathways;ko00140//Steroid hormone biosynthesis;ko05200//Pathways in cancer;ko04925//Aldosterone synthesis and secretion;ko04917//Prolactin signaling pathway;ko05207//Chemical carcinogenesis - receptor activation;ko04913//Ovarian steroidogenesis;ko04927//Cortisol synthesis and secretion;ko04934//Cushing syndrome;ko05215//Prostate cancer;ko07225//Glucocorticoid and mineralocortic…	Cancer: overview;Cancer: specific types;Cell growth and death;Endocrine and metabolic disease;Endocrine system;Global and overview maps;Lipid metabolism;Target-based classification: Nuclear receptors	Cellular Processes;Drug Development;Human Diseases;Metabolism;Organismal Systems
M473T36_NEG	Methylprednisolone succinate	--	--	-	--	--	--	35168.6	31937.1	31088.8	35917.7	40439.8	43828.9	42288.4	53118.8	33528.1	44919	0.421956	0.00980929	0.478139	1.409	0.595	473.211	0.00325570639796687	-	-	-
M165T272_NEG	Vanylglycol	HMDB0001490	534-82-7	C05594	Benzenoids	Phenols	Methoxyphenols	2911.66	1173.77	5373.57	3639.88	20344	5453.57	15871.2	17447	3274.72	14778.9	2.1741	0.0140445	0.514176	1.39696	4.537	165.031	0.18999006582191	ko01100//Metabolic pathways;ko00350//Tyrosine metabolism	Amino acid metabolism;Global and overview maps	Metabolism
M868T54_NEG	Pg 44:11	--	--	-	--	--	--	32361	31468.2	29458	33057.1	52079	40657.4	37601.8	41587.5	31586.1	42981.4	0.444424	0.0126452	0.502068	1.39251	0.9	867.505	0.124292111781962	-	-	-
M399T306_POS	Sulfasalazine	HMDB0014933	599-79-1	-	Organoheterocyclic compounds	Azobenzenes	-	52453.8	50583.5	47343.9	52326.2	43223.9	42105.8	40711.8	34034.4	50676.8	40019	-0.340643	0.00419276	0.405237	1.38902	5.101	399.077	0.000169775393528226	-	-	-
M328T302_POS	Cytidine 2',3'-cyclic monophosphoric acid	--	--	-	--	--	--	10135.4	8191.13	11211.2	8872.13	28035.8	11921.5	25479.5	19272	9602.47	21177.2	1.14103	0.0193814	0.533037	1.38097	5.036	328.051	0.0108726996785116	-	-	-
M889T92_NEG	Pc 40:8	--	--	-	--	--	--	28012.6	28505.3	38579.1	27395.7	40124.2	38628.3	40760.9	49824	30623.2	42334.4	0.467205	0.0189467	0.530639	1.37992	1.533	888.587	0.0056815239781793	-	-	-
M259T306_NEG	D-glucose 6-phosphate	HMDB0001401	56-73-5	C00092	Organic oxygen compounds	Organooxygen compounds	Carbohydrates and carbohydrate conjugates	43987.1	47896.3	42355.2	43182	44416.9	29358.6	30473.3	24121.7	44355.2	32092.6	-0.466859	0.0345601	0.579464	1.3748	5.103	259.009	0.958079085272819	ko01100//Metabolic pathways;ko01110//Biosynthesis of secondary metabolites;ko05230//Central carbon metabolism in cancer;ko01062//Biosynthesis of terpenoids and steroids;ko05415//Diabetic cardiomyopathy;ko04931//Insulin resistance;ko00500//Starch and sucrose metabolism;ko04917//Prolactin signaling pathway;ko04918//Thyroid hormone synthesis;ko04911//Insulin secretion;ko04973//Carbohydrate digestion…	Biosynthesis of other secondary metabolites;Cancer: overview;Carbohydrate metabolism;Cardiovascular disease;Chemical structure transformation maps;Digestive system;Endocrine and metabolic disease;Endocrine system;Global and overview maps	Human Diseases;Metabolism;Organismal Systems
M210T191_NEG	Ethyl syringate	--	--	-	--	--	--	19572.5	29312.8	10652.6	22085.1	5234.1	8193.55	15416.5	3497.9	20405.7	8085.51	-1.33557	0.0384265	0.588183	1.35683	3.179	210.041	0.00453140958102288	-	-	-
M584T189_NEG	Pyrrolidinium, 1-[(7r)-7-(acetyloxy)-4-hydroxy-4-oxido-3,5,9-trioxa-4-phosphapentacos-1-yl]-1-methyl-, inner salt	--	--	-	--	--	--	35024.8	21811.2	33784.7	35344.2	26318.3	23478.6	13783.8	14848.1	31491.2	19607.2	-0.683569	0.0384611	0.588183	1.34567	3.148	584.34	0.602914270408534	-	-	-
M345T232_POS	Thiamin monophosphate	HMDB0002666	495-23-8	C01081	Organoheterocyclic compounds	Diazines	Pyrimidines and pyrimidine derivatives	13003.1	12712.5	11636.6	12440.2	729.065	3527.66	7721.23	1364.84	12448.1	3335.7	-1.89986	0.00129412	0.266937	1.31349	3.872	345.013	0.00056169079203912	ko01100//Metabolic pathways;ko00730//Thiamine metabolism	Global and overview maps;Metabolism of cofactors and vitamins	Metabolism
M289T300_POS	Chloramphenicol	HMDB0014589	56-75-7	-	Benzenoids	Benzene and substituted derivatives	Nitrobenzenes	2163.79	1962.92	2288.86	1954.44	17039.2	4016.33	13248.2	12954.4	2092.5	11814.5	2.49726	0.0125196	0.502068	1.29028	5.006	288.98	0.0161643288468731	-	-	-
M243T312_POS	5-hydroxy-l-tryptophan	HMDB0000472	895096	C00643	Organoheterocyclic compounds	Indoles and derivatives	Tryptamines and derivatives	12282	14792.9	11534.1	13447.2	25757.2	27125.2	15251.2	22910.2	13014	22761	0.806492	0.0120893	0.501171	1.28412	5.204	243.093	0.162426692438261	ko01100//Metabolic pathways;ko01063//Biosynthesis of alkaloids derived from shikimate pathway;ko00380//Tryptophan metabolism;ko04726//Serotonergic synapse;ko04361//Axon regeneration	Amino acid metabolism;Chemical structure transformation maps;Development and regeneration;Global and overview maps;Nervous system	Metabolism;Organismal Systems
M287T363_NEG	4,4'-dihydroxy-2,2',6,6'-tetrachlorobiphenyl	--	--	-	--	--	--	21012.5	24034.3	25049.2	22576.3	34613.5	32530.1	28724.8	31081.7	23168.1	31737.5	0.454052	0.00132967	0.267738	1.27143	6.046	286.912	0.141640804537148	-	-	-
M262T394_POS	Neolinustatin	HMDB0038482	72229-42-6	-	Organic oxygen compounds	Organooxygen compounds	Carbohydrates and carbohydrate conjugates	23913.6	24216.8	22900	23263.4	17906	18212.6	13604.5	6999.04	23573.4	14180.6	-0.733248	0.0118002	0.496489	1.27041	6.566	262.126	0.21394400860412	-	-	-
M412T296_NEG	1,3-benzenedisulfonic acid, 4-[2-[4-formyl-5-hydroxy-6-methyl-3-[(phosphonooxy)methyl]-2-pyridinyl]diazenyl]-	--	--	-	--	--	--	972.084	466.489	584.963	721.243	12377.9	930.351	12869.2	16265.5	686.195	10610.8	3.95077	0.0249776	0.548815	1.2664	4.934	411.977	0.24052558914333	-	-	-
M730T35_POS	N-(adamtan-1-yl)-1-pentyl-1h-indole-3-carboxamide	--	--	-	--	--	--	32282.3	39018	35861.9	32357.1	30161.4	22055.5	30571.2	15768.8	34879.8	24639.2	-0.501436	0.0391749	0.588951	1.24614	0.589	729.512	0.0320067955210922	-	-	-
M286T326_NEG	Noroxymorphone	HMDB0061073	-	-	Benzenoids	Phenanthrenes and derivatives	-	5722.63	8250.71	2867.7	6177.85	12421	11368.3	12092.4	27371.4	5754.72	15813.3	1.45832	0.0462006	0.603608	1.2252	5.428	286.1	0.043649505540372	-	-	-
M339T164_NEG	Leukotriene b4	HMDB0005087	71652-82-9	C02165	Lipids and lipid-like molecules	Fatty Acyls	Eicosanoids	17607.7	3110.81	18515.9	7272.1	1172.17	1941.66	3860.09	901.557	11626.6	1968.87	-2.562	0.0469613	0.603608	1.20643	2.737	339.248	0.0210808331418509	ko01100//Metabolic pathways;ko04976//Bile secretion;ko04080//Neuroactive ligand-receptor interaction;ko00590//Arachidonic acid metabolism;ko04726//Serotonergic synapse;ko04750//Inflammatory mediator regulation of TRP channels;ko07034//Eicosanoids;ko03320//PPAR signaling pathway	Digestive system;Endocrine system;Global and overview maps;Lipid metabolism;Nervous system;Sensory system;Signaling molecules and interaction;Structure-based classification	Drug Development;Environmental Information Processing;Metabolism;Organismal Systems
M198T347_POS	3,4-dihydroxy-l-phenylalanine	HMDB0000181	59-92-7	C00355	Organic acids and derivatives	Carboxylic acids and derivatives	Amino acids, peptides, and analogues	12876.4	16723.1	13226.4	15055.8	6765.14	5005.52	7915.24	8028.58	14470.4	6928.62	-1.06247	0.000556651	0.177645	1.20538	5.788	198.087	0.24979333808097	ko01100//Metabolic pathways;ko01110//Biosynthesis of secondary metabolites;ko01060//Biosynthesis of plant secondary metabolites;ko01063//Biosynthesis of alkaloids derived from shikimate pathway;ko00350//Tyrosine metabolism;ko04917//Prolactin signaling pathway;ko05012//Parkinson disease;ko04728//Dopaminergic synapse;ko05030//Cocaine addiction;ko05031//Amphetamine addiction;ko05034//Alcoholism	Amino acid metabolism;Chemical structure transformation maps;Endocrine system;Global and overview maps;Nervous system;Neurodegenerative disease;Substance dependence	Human Diseases;Metabolism;Organismal Systems
M318T370_POS	1-[4,5-bis(hydroxymethyl)-3-methoxy-2-methylphenoxy]-3-methylbutane-2,3-diol	--	--	-	--	--	--	11512.3	6416.34	15640.4	11592	2479	4953.87	3360.1	2151.69	11290.3	3236.16	-1.80272	0.0067511	0.456408	1.19853	6.164	318.188	0.0447764024402805	-	-	-
M232T309_NEG	Gln-ser	HMDB0028806	5875-40-1	-	Organic acids and derivatives	Carboxylic acids and derivatives	Amino acids, peptides, and analogues	16150.7	12186.6	14183.3	17245.3	9637.32	8486.61	8000.3	2283.48	14941.5	7101.93	-1.07304	0.00755054	0.459388	1.17145	5.152	232.069	0.451633816113646	-	-	-
M630T431_NEG	Benzoic acid, 3-[[(3-carboxycyclohexyl)amino]carbonyl]-4-[3-[4-[4-(cyclohexyloxy)butoxy]phenyl]propoxy]-	--	--	-	--	--	--	6363.06	8403.3	3985.77	5969.28	11414.8	11645.8	12940.5	22315.5	6180.35	14579.2	1.23815	0.0225091	0.540274	1.16791	7.176	630.265	0.284944492619663	-	-	-
M329T113_NEG	Fa 18:1+3o	--	--	-	--	--	--	19025	20858.5	15024.2	24125.1	36296.1	24170.4	26616	25446.3	19758.2	28132.2	0.50977	0.0467911	0.603608	1.12379	1.887	329.228	0.815487608469627	-	-	-
M286T351_NEG	Cefaclor	HMDB0014971	53994-73-3	-	Organic acids and derivatives	Carboxylic acids and derivatives	Amino acids, peptides, and analogues	7741.73	4395.77	6274.24	4276.6	19610.9	6311.79	15189.4	13528.8	5672.08	13660.2	1.26803	0.0325367	0.571255	1.1144	5.848	286.056	0.0564746203591223	-	-	-
M185T232_2_NEG	4-isoxazolepropanoic acid, .alpha.-amino-2,3-dihydro-5-methyl-3-oxo-	--	--	-	--	--	--	13096.3	14382.9	14754.1	15776.8	2111.05	6155.56	14788.7	3959.4	14502.5	6753.69	-1.10256	0.0350096	0.581063	1.08412	3.861	185.04	0.0218469903758426	-	-	-
M273T275_POS	Eleutherin	--	--	-	--	--	--	19207.2	17827.2	24228.6	17876.3	8661.58	16921.5	16401.8	6063.2	19784.8	12012	-0.719916	0.0475763	0.605565	1.07814	4.581	273.118	0.0165949265568398	-	-	-
M187T232_POS	Anethole	HMDB0030837	4180-23-8	C10428	Benzenoids	Phenol ethers	Anisoles	9868.31	6956.95	8590.38	8814.21	980.262	1442.1	6081.34	505.277	8557.46	2252.25	-1.92582	0.00443424	0.416247	1.06598	3.869	187.043	0.00786413092304791	ko01110//Biosynthesis of secondary metabolites	Global and overview maps	Metabolism
M367T130_NEG	11-dehydrothromboxane b2	HMDB0244347	-	C05964	Lipids and lipid-like molecules	Fatty Acyls	Eicosanoids	189.114	523.449	214.729	4394.02	10213.3	5207.91	4394.02	13363.4	1330.33	8294.66	2.6404	0.0254814	0.548815	1.06112	2.165	367.206	0.884427639053214	ko01100//Metabolic pathways;ko00590//Arachidonic acid metabolism;ko04726//Serotonergic synapse	Global and overview maps;Lipid metabolism;Nervous system	Metabolism;Organismal Systems
M283T219_NEG	9-cis-retinal	HMDB0006218	514-85-2	C16681	Lipids and lipid-like molecules	Prenol lipids	Retinoids	7063.55	2413.19	14978.8	7514	668.354	781.348	2252.35	445.947	7992.38	1037	-2.94621	0.0383462	0.588183	1.03294	3.656	283.187	0.201206264392156	ko01100//Metabolic pathways;ko00830//Retinol metabolism	Global and overview maps;Metabolism of cofactors and vitamins	Metabolism
M290T391_2_POS	(-)-atropine	--	--	C02046	--	--	--	8964.4	6394.98	10844.9	8275.93	2975.71	4827.35	3324.29	1629.42	8620.06	3189.19	-1.43451	0.00298002	0.396717	1.00558	6.509	290.157	0.105055922742083	ko01100//Metabolic pathways;ko01110//Biosynthesis of secondary metabolites;ko01064//Biosynthesis of alkaloids derived from ornithine, lysine and nicotinic acid	Chemical structure transformation maps;Global and overview maps	Metabolism
