# Supplementary material for: Integrated transcriptomic and metabolomic analysis reveals key regulatory genes and pathways associated with feed conversion efficiency in Tianchang Sanhuang chicken
Source: Poult Sci. 2025 Sep 27;104(12):105912. doi: 10.1016/j.psj.2025.105912 (PMC12523079; doi:10.1016/j.psj.2025.105912)
Supplement: Supplementary file 1 [file mmc1.zip › Supplementary Table S9.xls]

## Sheet: Sheet1
Table S9 KEGG pathway enrichment analysis of differentially expressed metabolites (DEMs) between low-RFI and high-RFI groups
KEGG_A_class	KEGG_B_class	Pathway	HRFI-vs-LRFI (35)	All (393)	Pvalue	Qvalue	Pathway ID	Genes	C_IDs
Organismal Systems	Nervous system	Serotonergic synapse	4	9	0.00485117	0.179594	ko04726	M243T312_POS(5-hydroxy-l-tryptophan);M367T130_NEG(11-dehydrothromboxane b2);M303T40_NEG(Arachidonic acid (peroxide free));M339T164_NEG(Leukotriene b4)	C00643+C05964+C00219+C02165
Organismal Systems	Endocrine system	Prolactin signaling pathway	3	5	0.00574256	0.179594	ko04917	M198T347_POS(3,4-dihydroxy-l-phenylalanine);M259T306_NEG(D-glucose 6-phosphate);M313T81_NEG(Progesterone)	C00355+C00092+C00410
Metabolism	Lipid metabolism	Ether lipid metabolism	2	2	0.00772446	0.179594	ko00565	M510T194_2_POS(1-o-octadecyl-sn-glyceryl-3-phosphorylcholine);M104T279_POS(Glycerophosphocholine)	C04317+C00670
Drug Development	Structure-based classification	Eicosanoids	2	2	0.00772446	0.179594	ko07034	M303T40_NEG(Arachidonic acid (peroxide free));M339T164_NEG(Leukotriene b4)	C00219+C02165
Organismal Systems	Endocrine system	Ovarian steroidogenesis	2	4	0.0412918	0.503819	ko04913	M303T40_NEG(Arachidonic acid (peroxide free));M313T81_NEG(Progesterone)	C00219+C00410
Organismal Systems	Sensory system	Inflammatory mediator regulation of TRP channels	2	5	0.0649912	0.503819	ko04750	M303T40_NEG(Arachidonic acid (peroxide free));M339T164_NEG(Leukotriene b4)	C00219+C02165
Human Diseases	Cancer: overview	Chemical carcinogenesis - receptor activation	2	5	0.0649912	0.503819	ko05207	M391T33_POS(Dioctyl phthalate);M313T81_NEG(Progesterone)	C03690+C00410
Metabolism	Lipid metabolism	Arachidonic acid metabolism	3	11	0.0650224	0.503819	ko00590	M367T130_NEG(11-dehydrothromboxane b2);M303T40_NEG(Arachidonic acid (peroxide free));M339T164_NEG(Leukotriene b4)	C05964+C00219+C02165
Metabolism	Metabolism of cofactors and vitamins	Retinol metabolism	1	1	0.0890585	0.503819	ko00830	M283T219_NEG(9-cis-retinal)	C16681
Organismal Systems	Endocrine system	PPAR signaling pathway	1	1	0.0890585	0.503819	ko03320	M339T164_NEG(Leukotriene b4)	C02165
Cellular Processes	Cell growth and death	Oocyte meiosis	1	1	0.0890585	0.503819	ko04114	M313T81_NEG(Progesterone)	C00410
Organismal Systems	Endocrine system	Progesterone-mediated oocyte maturation	1	1	0.0890585	0.503819	ko04914	M313T81_NEG(Progesterone)	C00410
Human Diseases	Cancer: specific types	Breast cancer	1	1	0.0890585	0.503819	ko05224	M313T81_NEG(Progesterone)	C00410
Drug Development	Target-based classification: Nuclear receptors	Progesterone, androgen and estrogen receptor agonists/antagonists	1	1	0.0890585	0.503819	ko07226	M313T81_NEG(Progesterone)	C00410
Metabolism	Global and overview maps	Metabolic pathways	27	258	0.091969	0.503819	ko01100	M290T391_2_POS((-)-atropine);M510T194_2_POS(1-o-octadecyl-sn-glyceryl-3-phosphorylcholine);M159T205_POS(1,4-dihydroxy-2-naphthoic acid);M198T347_POS(3,4-dihydroxy-l-phenylalanine);M243T312_POS(5-hydroxy-l-tryptophan);M137T168_POS(Hypoxanthine);M200T308_POS(O-phosphothreonine);M345T232_POS(Thiamin monophosphate);M187T265_NEG(1-hydroxy-2-naphthoic acid);M367T130_NEG(11-dehydrothromboxane b2);M271T6…	C02046+C04317+C03657+C00355+C00643+C00262+C12147+C01081+C03203+C05964+C18218+C16681+C00227+C00219+C01089+C00092+C01921+C19615+C00079+C01879+C02165+C00270+C00410+C00245+C00299+C05594+C02059
Metabolism	Metabolism of other amino acids	Taurine and hypotaurine metabolism	2	6	0.092096	0.503819	ko00430	M139T381_NEG(Acetyl phosphate);M124T301_NEG(Taurine)	C00227+C00245
Organismal Systems	Endocrine system	Aldosterone synthesis and secretion	2	6	0.092096	0.503819	ko04925	M303T40_NEG(Arachidonic acid (peroxide free));M313T81_NEG(Progesterone)	C00219+C00410
Drug Development	Target-based classification: Nuclear receptors	Glucocorticoid and mineralocorticoid receptor agonists/antagonists	1	2	0.170393	0.621612	ko07225	M313T81_NEG(Progesterone)	C00410
Metabolism	Metabolism of cofactors and vitamins	Ubiquinone and other terpenoid-quinone biosynthesis	2	10	0.220868	0.621612	ko00130	M159T205_POS(1,4-dihydroxy-2-naphthoic acid);M449T173_NEG(Vitamin k1)	C03657+C02059
Metabolism	Amino acid metabolism	Tyrosine metabolism	2	10	0.220868	0.621612	ko00350	M198T347_POS(3,4-dihydroxy-l-phenylalanine);M165T272_NEG(Vanylglycol)	C00355+C05594
Metabolism	Chemical structure transformation maps	Biosynthesis of alkaloids derived from ornithine, lysine and nicotinic acid	2	10	0.220868	0.621612	ko01064	M290T391_2_POS((-)-atropine);M164T351_NEG(L-Phenylalanine)	C02046+C00079
Metabolism	Metabolism of other amino acids	Glutathione metabolism	1	3	0.244654	0.621612	ko00480	M128T296_2_NEG(L-pyroglutamic acid)	C01879
Metabolism	Biosynthesis of other secondary metabolites	Neomycin, kanamycin and gentamicin biosynthesis	1	3	0.244654	0.621612	ko00524	M259T306_NEG(D-glucose 6-phosphate)	C00092
Metabolism	Carbohydrate metabolism	Inositol phosphate metabolism	1	3	0.244654	0.621612	ko00562	M259T306_NEG(D-glucose 6-phosphate)	C00092
Organismal Systems	Circulatory system	Vascular smooth muscle contraction	1	3	0.244654	0.621612	ko04270	M303T40_NEG(Arachidonic acid (peroxide free))	C00219
Organismal Systems	Development and regeneration	Axon regeneration	1	3	0.244654	0.621612	ko04361	M243T312_POS(5-hydroxy-l-tryptophan)	C00643
Organismal Systems	Immune system	Platelet activation	1	3	0.244654	0.621612	ko04611	M303T40_NEG(Arachidonic acid (peroxide free))	C00219
Organismal Systems	Nervous system	Long-term depression	1	3	0.244654	0.621612	ko04730	M303T40_NEG(Arachidonic acid (peroxide free))	C00219
Organismal Systems	Sensory system	Phototransduction - fly	1	3	0.244654	0.621612	ko04745	M303T40_NEG(Arachidonic acid (peroxide free))	C00219
Human Diseases	Substance dependence	Cocaine addiction	1	3	0.244654	0.621612	ko05030	M198T347_POS(3,4-dihydroxy-l-phenylalanine)	C00355
Human Diseases	Substance dependence	Amphetamine addiction	1	3	0.244654	0.621612	ko05031	M198T347_POS(3,4-dihydroxy-l-phenylalanine)	C00355
Human Diseases	Substance dependence	Alcoholism	1	3	0.244654	0.621612	ko05034	M198T347_POS(3,4-dihydroxy-l-phenylalanine)	C00355
Human Diseases	Cancer: specific types	Prostate cancer	1	3	0.244654	0.621612	ko05215	M313T81_NEG(Progesterone)	C00410
Human Diseases	Cancer: overview	Central carbon metabolism in cancer	2	12	0.290305	0.621612	ko05230	M259T306_NEG(D-glucose 6-phosphate);M164T351_NEG(L-Phenylalanine)	C00092+C00079
Human Diseases	Cancer: overview	Choline metabolism in cancer	2	12	0.290305	0.621612	ko05231	M482T200_POS(1-hexadecyl-sn-glycero-3-phosphocholine);M104T279_POS(Glycerophosphocholine)	C04230+C00670
Organismal Systems	Immune system	Fc epsilon RI signaling pathway	1	4	0.312442	0.621612	ko04664	M303T40_NEG(Arachidonic acid (peroxide free))	C00219
Organismal Systems	Nervous system	Dopaminergic synapse	1	4	0.312442	0.621612	ko04728	M198T347_POS(3,4-dihydroxy-l-phenylalanine)	C00355
Organismal Systems	Endocrine system	Insulin secretion	1	4	0.312442	0.621612	ko04911	M259T306_NEG(D-glucose 6-phosphate)	C00092
Organismal Systems	Endocrine system	GnRH signaling pathway	1	4	0.312442	0.621612	ko04912	M303T40_NEG(Arachidonic acid (peroxide free))	C00219
Organismal Systems	Endocrine system	Oxytocin signaling pathway	1	4	0.312442	0.621612	ko04921	M303T40_NEG(Arachidonic acid (peroxide free))	C00219
Organismal Systems	Endocrine system	Regulation of lipolysis in adipocytes	1	4	0.312442	0.621612	ko04923	M303T40_NEG(Arachidonic acid (peroxide free))	C00219
Organismal Systems	Endocrine system	Cortisol synthesis and secretion	1	4	0.312442	0.621612	ko04927	M313T81_NEG(Progesterone)	C00410
Human Diseases	Endocrine and metabolic disease	Cushing syndrome	1	4	0.312442	0.621612	ko04934	M313T81_NEG(Progesterone)	C00410
Organismal Systems	Digestive system	Carbohydrate digestion and absorption	1	4	0.312442	0.621612	ko04973	M259T306_NEG(D-glucose 6-phosphate)	C00092
Human Diseases	Infectious disease: parasitic	Leishmaniasis	1	4	0.312442	0.621612	ko05140	M303T40_NEG(Arachidonic acid (peroxide free))	C00219
Human Diseases	Infectious disease: parasitic	Amoebiasis	1	4	0.312442	0.621612	ko05146	M303T40_NEG(Arachidonic acid (peroxide free))	C00219
Metabolism	Lipid metabolism	Primary bile acid biosynthesis	2	14	0.359292	0.621612	ko00120	M464T186_NEG(Glycocholic acid);M124T301_NEG(Taurine)	C01921+C00245
Environmental Information Processing	Signaling molecules and interaction	Neuroactive ligand-receptor interaction	2	14	0.359292	0.621612	ko04080	M339T164_NEG(Leukotriene b4);M124T301_NEG(Taurine)	C02165+C00245
Metabolism	Energy metabolism	Sulfur metabolism	1	5	0.374304	0.621612	ko00920	M124T301_NEG(Taurine)	C00245
Cellular Processes	Cell growth and death	Ferroptosis	1	5	0.374304	0.621612	ko04216	M303T40_NEG(Arachidonic acid (peroxide free))	C00219
Cellular Processes	Cell growth and death	Necroptosis	1	5	0.374304	0.621612	ko04217	M303T40_NEG(Arachidonic acid (peroxide free))	C00219
Organismal Systems	Immune system	Fc gamma R-mediated phagocytosis	1	5	0.374304	0.621612	ko04666	M303T40_NEG(Arachidonic acid (peroxide free))	C00219
Organismal Systems	Endocrine system	Thyroid hormone synthesis	1	5	0.374304	0.621612	ko04918	M259T306_NEG(D-glucose 6-phosphate)	C00092
Organismal Systems	Digestive system	Mineral absorption	1	5	0.374304	0.621612	ko04978	M164T351_NEG(L-Phenylalanine)	C00079
Organismal Systems	Digestive system	Cholesterol metabolism	1	5	0.374304	0.621612	ko04979	M464T186_NEG(Glycocholic acid)	C01921
Human Diseases	Neurodegenerative disease	Parkinson disease	1	5	0.374304	0.621612	ko05012	M198T347_POS(3,4-dihydroxy-l-phenylalanine)	C00355
Metabolism	Lipid metabolism	Glycerophospholipid metabolism	2	15	0.393022	0.641246	ko00564	M482T200_POS(1-hexadecyl-sn-glycero-3-phosphocholine);M104T279_POS(Glycerophosphocholine)	C04230+C00670
Metabolism	Carbohydrate metabolism	Starch and sucrose metabolism	1	6	0.430746	0.646119	ko00500	M259T306_NEG(D-glucose 6-phosphate)	C00092
Metabolism	Lipid metabolism	Linoleic acid metabolism	1	6	0.430746	0.646119	ko00591	M303T40_NEG(Arachidonic acid (peroxide free))	C00219
Metabolism	Carbohydrate metabolism	Butanoate metabolism	1	6	0.430746	0.646119	ko00650	M103T231_2_NEG(Beta-hydroxybutyrate)	C01089
Metabolism	Metabolism of cofactors and vitamins	Thiamine metabolism	1	6	0.430746	0.646119	ko00730	M345T232_POS(Thiamin monophosphate)	C01081
Metabolism	Metabolism of cofactors and vitamins	Porphyrin metabolism	1	6	0.430746	0.646119	ko00860	M200T308_POS(O-phosphothreonine)	C12147
Metabolism	Chemical structure transformation maps	Biosynthesis of plant secondary metabolites	4	39	0.46687	0.649761	ko01060	M198T347_POS(3,4-dihydroxy-l-phenylalanine);M269T232_POS(Visnagin);M429T77_NEG(Hecogenin);M164T351_NEG(L-Phenylalanine)	C00355+C09049+C08902+C00079
Metabolism	Amino acid metabolism	Phenylalanine metabolism	1	7	0.482229	0.649761	ko00360	M164T351_NEG(L-Phenylalanine)	C00079
Metabolism	Carbohydrate metabolism	Pyruvate metabolism	1	7	0.482229	0.649761	ko00620	M139T381_NEG(Acetyl phosphate)	C00227
Organismal Systems	Nervous system	Retrograde endocannabinoid signaling	1	7	0.482229	0.649761	ko04723	M303T40_NEG(Arachidonic acid (peroxide free))	C00219
Human Diseases	Endocrine and metabolic disease	Insulin resistance	1	7	0.482229	0.649761	ko04931	M259T306_NEG(D-glucose 6-phosphate)	C00092
Organismal Systems	Digestive system	Protein digestion and absorption	1	7	0.482229	0.649761	ko04974	M164T351_NEG(L-Phenylalanine)	C00079
Human Diseases	Cancer: overview	Pathways in cancer	1	7	0.482229	0.649761	ko05200	M313T81_NEG(Progesterone)	C00410
Metabolism	Chemical structure transformation maps	Biosynthesis of alkaloids derived from shikimate pathway	3	29	0.489067	0.649761	ko01063	M198T347_POS(3,4-dihydroxy-l-phenylalanine);M243T312_POS(5-hydroxy-l-tryptophan);M164T351_NEG(L-Phenylalanine)	C00355+C00643+C00079
Metabolism	Lipid metabolism	Steroid hormone biosynthesis	1	8	0.529177	0.68352	ko00140	M313T81_NEG(Progesterone)	C00410
Genetic Information Processing	Translation	Aminoacyl-tRNA biosynthesis	1	8	0.529177	0.68352	ko00970	M164T351_NEG(L-Phenylalanine)	C00079
Metabolism	Amino acid metabolism	Phenylalanine, tyrosine and tryptophan biosynthesis	1	9	0.571979	0.710277	ko00400	M164T351_NEG(L-Phenylalanine)	C00079
Environmental Information Processing	Signal transduction	cAMP signaling pathway	1	9	0.571979	0.710277	ko04024	M103T231_2_NEG(Beta-hydroxybutyrate)	C01089
Environmental Information Processing	Membrane transport	ABC transporters	3	33	0.581988	0.710277	ko02010	M164T351_NEG(L-Phenylalanine);M124T301_NEG(Taurine);M243T160_NEG(Uridine)	C00079+C00245+C00299
Metabolism	Lipid metabolism	Secondary bile acid biosynthesis	1	10	0.610991	0.710277	ko00121	M464T186_NEG(Glycocholic acid)	C01921
Metabolism	Nucleotide metabolism	Purine metabolism	1	10	0.610991	0.710277	ko00230	M137T168_POS(Hypoxanthine)	C00262
Metabolism	Carbohydrate metabolism	Amino sugar and nucleotide sugar metabolism	1	10	0.610991	0.710277	ko00520	M308T296_NEG(N-acetylneuraminic acid)	C00270
Metabolism	Chemical structure transformation maps	Biosynthesis of terpenoids and steroids	1	10	0.610991	0.710277	ko01062	M259T306_NEG(D-glucose 6-phosphate)	C00092
Human Diseases	Cardiovascular disease	Diabetic cardiomyopathy	1	10	0.610991	0.710277	ko05415	M259T306_NEG(D-glucose 6-phosphate)	C00092
Metabolism	Amino acid metabolism	Tryptophan metabolism	1	11	0.64654	0.724437	ko00380	M243T312_POS(5-hydroxy-l-tryptophan)	C00643
Metabolism	Metabolism of other amino acids	D-Amino acid metabolism	1	11	0.64654	0.724437	ko00470	M164T351_NEG(L-Phenylalanine)	C00079
Metabolism	Global and overview maps	Carbon metabolism	1	11	0.64654	0.724437	ko01200	M139T381_NEG(Acetyl phosphate)	C00227
Organismal Systems	Digestive system	Vitamin digestion and absorption	1	13	0.708421	0.784323	ko04977	M449T173_NEG(Vitamin k1)	C02059
Metabolism	Lipid metabolism	Biosynthesis of unsaturated fatty acids	1	14	0.735276	0.804479	ko01040	M303T40_NEG(Arachidonic acid (peroxide free))	C00219
Metabolism	Nucleotide metabolism	Pyrimidine metabolism	1	16	0.781971	0.833291	ko00240	M243T160_NEG(Uridine)	C00299
Metabolism	Chemical structure transformation maps	Biosynthesis of plant hormones	1	16	0.781971	0.833291	ko01070	M164T351_NEG(L-Phenylalanine)	C00079
Organismal Systems	Digestive system	Bile secretion	2	31	0.78849	0.833291	ko04976	M464T186_NEG(Glycocholic acid);M339T164_NEG(Leukotriene b4)	C01921+C02165
Metabolism	Global and overview maps	2-Oxocarboxylic acid metabolism	1	18	0.820624	0.857506	ko01210	M164T351_NEG(L-Phenylalanine)	C00079
Metabolism	Chemical structure transformation maps	Biosynthesis of phenylpropanoids	1	22	0.878986	0.908285	ko01061	M164T351_NEG(L-Phenylalanine)	C00079
Metabolism	Global and overview maps	Microbial metabolism in diverse environments	3	55	0.896362	0.916063	ko01120	M367T35_POS(4-cholestenone);M187T265_NEG(1-hydroxy-2-naphthoic acid);M139T381_NEG(Acetyl phosphate)	C00599+C03203+C00227
Metabolism	Global and overview maps	Biosynthesis of amino acids	1	29	0.939882	0.950099	ko01230	M164T351_NEG(L-Phenylalanine)	C00079
Metabolism	Global and overview maps	Biosynthesis of secondary metabolites	8	140	0.970379	0.970379	ko01110	M290T391_2_POS((-)-atropine);M159T205_POS(1,4-dihydroxy-2-naphthoic acid);M198T347_POS(3,4-dihydroxy-l-phenylalanine);M187T232_POS(Anethole);M305T231_NEG((-)-epigallocatechin);M259T306_NEG(D-glucose 6-phosphate);M164T351_NEG(L-Phenylalanine);M449T173_NEG(Vitamin k1)	C02046+C03657+C00355+C10428+C12136+C00092+C00079+C02059
